# Supplementary material for: Predicting biochemical-recurrence-free survival using a three-metabolic-gene risk score model in prostate cancer patients
Source: BMC Cancer. 2022 Mar 4;22:239. doi: 10.1186/s12885-022-09331-8 (PMC8896158; doi:10.1186/s12885-022-09331-8)
Supplement: Supplementary file 4 — Additional file 4. Relative expression levels of CA14 (A), LRAT (B), and MGAT5B (C) inprostate cancer samples and matched normal samples used for PCR analysis. [file 12885_2022_9331_MOESM4_ESM.xlsx]

## Sheet: A, expression of CA14
Tumor	Normal
3.4981	4.4651
8.4301	11.4091
2.1037	1.9801
4.0981	7.0817
6.0981	10.0981
5.9904	9.0871
3.7621	3.9801
2.1092	5.4019
5.876	3.0959
4.3019	9.7801
3.0981	6.0861
4.5187	4.0761
5.4091	1.8891
6.0118	9.0761
2.4301	5.0991

## Sheet: B, expression of LRAT
Tumor	Normal
1.1421	3.4305
2.9901	4.6326
4.0134	4.4125
2.1205	1.23
3.4406	3.0543
5.4318	4.0361
4.3487	5.7721
1.4478	6.9903
6.0951	6.0345
4.572	3.3158
0.8945	4.5681
2.5751	5.5481
1.9962	7.0467
2.3481	7.4571
0.4481	8.7641

## Sheet: C, expression of MGAT5B
Tumor	Normal
8.1034	5.0192
11.4301	7.0681
8.9751	3.4104
4.2651	5.0729
7.9713	6.901
5.9261	6.0712
8.4217	5.9904
2.4807	4.0971
9.0153	7.4031
4.997	6.0619
7.2801	2.0498
4.4701	1.9801
6.6021	7.0431
8.0961	4.4401
9.0791	4.9861
