# Supplementary material for: Predicting biochemical-recurrence-free survival using a three-metabolic-gene risk score model in prostate cancer patients
Source: BMC Cancer. 2022 Mar 4;22:239. doi: 10.1186/s12885-022-09331-8 (PMC8896158; doi:10.1186/s12885-022-09331-8)
Supplement: Supplementary file 7 — Additional file 7. Metabolism pathwaysand their corresponding core enrichment genes significantly enriched in normalsamples (A) and tumor samples (B). KEGG: Kyoto Encyclopedia ofGenes and Genomes. [file 12885_2022_9331_MOESM7_ESM.xlsx]

## Sheet: A
Pathways enriched in normal group	Corresponding core enrichment genes
KEGG_GLYCEROPHOSPHOLIPID_METABOLISM	LCAT
	DGKH
	LPCAT4
	AGPAT4
	ETNK2
	JMJD7-PLA2G4B
	DGKE
	DGKG
	MBOAT1
	DGKA
	TAZ
	PLA2G4B
	LPCAT2
	PLPP3
	PLD1
	PCYT1B
	PHOSPHO1
	CHKB
	PLA2G6
	PLA2G4A
	GPAT2
	PGS1
	PISD
	PLD2
	ACHE
	PLA2G2C
	PLA2G1B
	PLA2G5
	GPD1
	PLA2G3
	DGKZ
	DGKI
KEGG_INOSITOL_PHOSPHATE_METABOLISM	PLCD4
	INPP5B
	INPP1
	PLCE1
	ISYNA1
	INPP5E
	PLCG2
	PIK3CD
	PLCD3
	PIP5K1B
	ITPKA
	PLCD1
	SYNJ1
	PIK3C2G
	PLCB2
	PLCG1
	PIK3C2B
	PIP5K1C
	INPP4A
	PLCB1
	PLCZ1
	INPPL1
	INPP5J
KEGG_TYROSINE_METABOLISM	AOX1
	PNMT
	ADH1B
	HPD
	DCT
	ALDH3B1
	ADH1A
	ALDH3A1
	TRMT11
	AOC3
	AOC2
	ADH4
	ADH6
	ADH1C
	TH
	MAOB
KEGG_LINOLEIC_ACID_METABOLISM	CYP3A5
	JMJD7-PLA2G4B
	CYP2E1
	CYP2C8
	PLA2G4B
	PLA2G6
	PLA2G4A
	CYP3A43
	PLA2G2C
	PLA2G1B
	PLA2G5
	PLA2G3
	CYP3A7
	AKR1B10
KEGG_ARACHIDONIC_ACID_METABOLISM	GPX3
	GPX2
	JMJD7-PLA2G4B
	CYP2E1
	CYP2C8
	PLA2G4B
	CYP4A22
	PTGIS
	GGT7
	PLA2G6
	PLA2G4A
	PTGDS
	PTGS1
	GPX7
	CYP4F3
	ALOX12
	PLA2G2C
	PLA2G1B
	PLA2G5
	PLA2G3
	HPGDS
	ALOX5
	GGT6
	GGT5
	PTGS2
	CYP4A11
	AKR1C3
KEGG_ETHER_LIPID_METABOLISM	LPCAT4
	JMJD7-PLA2G4B
	PLA2G4B
	LPCAT2
	PLPP3
	PLD1
	PLA2G6
	PLA2G4A
	PLD2
	PLA2G2C
	PLA2G1B
	PLA2G5
	PLA2G3
	AGPS
	ENPP6
	ENPP2
	PAFAH1B1
KEGG_DRUG_METABOLISM_CYTOCHROME_P450	GSTM2
	CYP3A5
	AOX1
	GSTM5
	ADH1B
	GSTM4
	CYP2E1
	CYP2C8
	CYP2D6
	GSTP1
	ALDH3B1
	ADH1A
	ALDH3A1
	FMO2
	FMO4
	CYP3A43
	GSTM3
	CYP2A7
	ADH4
	CYP3A7
	FMO3
	ADH6
	ADH1C
	MAOB
	CYP2A6
	CYP2A13
	GSTA2
	FMO1
	UGT2A1
	ADH7
	GSTM1
	UGT1A6
	UGT2B7
	UGT1A7
	CYP3A4
	GSTT2
	CYP2C9
KEGG_NITROGEN_METABOLISM	AMT
	CA4
	CA14
	CA12
	HAL
	CA9
	GLS2
	CA3
	GLS
KEGG_ALPHA_LINOLENIC_ACID_METABOLISM	JMJD7-PLA2G4B
	PLA2G4B
	PLA2G6
	PLA2G4A
	PLA2G2C
	PLA2G1B
	PLA2G5
	PLA2G3
	FADS2
KEGG_RETINOL_METABOLISM	CYP3A5
	RDH5
	ADH1B
	ALDH1A2
	CYP2C8
	CYP4A22
	ADH1A
	RDH10
	CYP26B1
	CYP3A43
	LRAT
	RPE65
	CYP2A7
	ADH4
	CYP3A7
	ADH6
	ADH1C
	BCO1
	CYP2A6
	CYP26C1
	CYP4A11
	ALDH1A1
	CYP2A13
	UGT2A1
	ADH7
	UGT1A6
	UGT2B7
	UGT1A7
	CYP3A4
	CYP2C9
	DGAT1
	RDH16
KEGG_GLYCEROLIPID_METABOLISM	DGKH
	AGPAT4
	CEL
	DGKE
	DGKG
	AKR1B1
	MBOAT1
	DGKA
	PLPP3
	PNLIPRP1
	PNLIP
	GPAT2
	PNLIPRP2
	DGKZ
	DGKI
	LIPF
	DGKQ
	GPAT3
	MGLL
	LIPG
	LPL
	GK2
	LIPC
	PNPLA3

## Sheet: B
Pathways enriched in tumor group	Corresponding core enrichment genes
KEGG_N_GLYCAN_BIOSYNTHESIS	STT3B
	B4GALT3
	ALG3
	DAD1
	MAN1B1
	DPM2
	MGAT2
	GANAB
	ALG5
	MGAT5
	DPM3
	ST6GAL1
	ALG10B
	ALG2
	ALG12
	DDOST
	ALG10
	ALG6
	ALG8
	MGAT5B
	RPN2
	RPN1
	STT3A
	RFT1
	ALG1
	MGAT4A
	DOLPP1
	TUSC3
KEGG_TERPENOID_BACKBONE_BIOSYNTHESIS	ALG14
	MVK
	PDSS1
	HMGCS2
	ACAT1
	GGPS1
	ACAT2
	PMVK
	HMGCR
	PDSS2
