# Supplementary material for: Predicting biochemical-recurrence-free survival using a three-metabolic-gene risk score model in prostate cancer patients
Source: BMC Cancer. 2022 Mar 4;22:239. doi: 10.1186/s12885-022-09331-8 (PMC8896158; doi:10.1186/s12885-022-09331-8)
Supplement: Supplementary file 8 — Additional file 8. A list of coreenrichment genes related to the prognosis of prostate cancer patients.Each gene included had a p value < 0.05. HR,hazard ratio. [file 12885_2022_9331_MOESM8_ESM.xlsx]

## Sheet: Additional file8
id	HR	HR.95L	HR.95H	pvalue
ALDH1A2	0.922626	0.872461	0.975675	0.0047533
AOX1	0.969583	0.942798	0.99713	0.0306909
BCO1	0.64421	0.424236	0.978244	0.0390966
CA14	0.662122	0.510497	0.858782	0.00188798
DPM2	1.0111	1.00095	1.02136	0.0320813
FMO4	0.866705	0.762222	0.98551	0.0290613
GGT6	0.962694	0.927128	0.999625	0.0477625
LRAT	0.675198	0.509397	0.894965	0.00629809
MGAT5B	1.22811	1.07574	1.40206	0.00236482
PCYT1B	0.594033	0.375235	0.940413	0.0262778
PLA2G2C	0.0352071	0.00240243	0.515952	0.0145635
RDH16	0.953756	0.91203	0.997392	0.0380452
RFT1	0.935399	0.880662	0.993539	0.0299581
RPE65	0.586227	0.417787	0.822578	0.00200115
RPN2	0.998614	0.997551	0.999678	0.0107153
STT3A	0.993185	0.987429	0.998975	0.021128
