# Supplementary material for: Predicting biochemical-recurrence-free survival using a three-metabolic-gene risk score model in prostate cancer patients
Source: BMC Cancer. 2022 Mar 4;22:239. doi: 10.1186/s12885-022-09331-8 (PMC8896158; doi:10.1186/s12885-022-09331-8)
Supplement: Supplementary file 10 — Additional file 10. The raw data from TCGA asnew raw data and data related to biochemical recurrence of prostate cancerpatients. There are three sheets in this file, the firstsheet “TCGA raw data” was the data directly obtained from TCGA dataset. In thesecond sheet “BCR state and time” we included data types we used for study.After excluding patients with missing “A8_New_Event_Time” data,we obtained 464 patients in sheet “data of464 patients”. BCR: Biochemical recurrence. [file 12885_2022_9331_MOESM10_ESM.xlsx]

## Sheet: TCGA raw data
A0_Samples	A18_Sex	A1_OS	A22_histological_type	A23_Tumor_tissue_site	A2_Event	A3_T	A4_N	A5_M	A8_New_Event	A8_New_Event_Time	A8_New_Event_Tissue	A8_New_Event_Type	A9_Cancer_Status	additional_studies	age_at_initial_pathologic_diagnosis	bcr_patient_barcode	bcr_patient_uuid	biochemical_recurrence	bone_scan_results	day_of_form_completion	days_to_birth	days_to_bone_scan_performed	days_to_death	days_to_diagnostic_computed_tomography_performed	days_to_diagnostic_mri_performed	days_to_first_biochemical_recurrence	days_to_initial_pathologic_diagnosis	days_to_last_followup	diagnostic_ct_abd_pelvis_performed	diagnostic_ct_abd_pelvis_results.diagnostic_ct_abd_pelvis_result	diagnostic_mri_performed	diagnostic_mri_results.diagnostic_mri_result	drugs.drug.bcr_drug_barcode	drugs.drug.bcr_drug_uuid	drugs.drug.clinical_trail_drug_classification	drugs.drug.day_of_form_completion	drugs.drug.days_to_drug_therapy_end	drugs.drug.days_to_drug_therapy_start	drugs.drug.drug_name	drugs.drug.measure_of_response	drugs.drug.month_of_form_completion	drugs.drug.number_cycles	drugs.drug.prescribed_dose	drugs.drug.prescribed_dose_units	drugs.drug.regimen_indication	drugs.drug.regimen_indication_notes	drugs.drug.regimen_number	drugs.drug.route_of_administrations.route_of_administration	drugs.drug.therapy_ongoing
TCGA-ZG-A8QW	MALE	94	Prostate Adenocarcinoma Acinar Type	Prostate	Alive	T3a	N1	M0	0	94			Unknown		72	TCGA-ZG-A8QW	F06C1EF4-BEDD-4025-ABF8-06F5E9C0821A	Not Available	Normal (no evidence of prostate cancer) [cM0]	21	-26632	8	Not Applicable	Not Available	43	Not Available	0	50	NO	Not Available	YES	Extraprostatic Extension Localized (e.g. seminal vesicles)
TCGA-EJ-A46E	MALE	524	Prostate Adenocarcinoma Acinar Type	Prostate	Alive	T1c	N0	M0	0	524			TUMOR FREE		57	TCGA-EJ-A46E	A608BF0E-A932-4541-8439-2FFB9F6294B0	NO	Normal (no evidence of prostate cancer) [cM0]	23	-21054	Not Available	Not Applicable	Not Available	Not Available	Not Available	0	524	YES	No Evidence of Extraprostatic Extension	Not Available	Not Available
TCGA-J9-A8CN	MALE	1237	Prostate Adenocarcinoma Acinar Type	Prostate	Alive	T1c		M0	0	1237			TUMOR FREE		53	TCGA-J9-A8CN	186D7F36-4E93-4AB2-BC23-95D5CD296656	NO	Not Available	1	-19662	Not Available	Not Applicable	Not Available	Not Available	Not Available	0	1237	NO	Not Available	NO	Not Available
TCGA-VP-A87C	MALE	1690	Prostate Adenocarcinoma Acinar Type	Prostate	Alive	T1c	N0	M0	0	1690			TUMOR FREE		67	TCGA-VP-A87C	7C398299-D789-4185-ADFA-194817877947	NO	Normal (no evidence of prostate cancer) [cM0]	28	-24608	14	Not Applicable	14	Not Available	Not Available	0	1690	YES	No Evidence of Extraprostatic Extension	NO	Not Available
TCGA-VP-A876	MALE	3333	Prostate Adenocarcinoma Acinar Type	Prostate	Alive	T1c	N0		0	3333			TUMOR FREE		46	TCGA-VP-A876	75D22D59-DEC8-4F59-86C8-36B5E9F4FB0D	NO	Normal (no evidence of prostate cancer) [cM0]	26	-16934	13	Not Applicable	13	Not Available	Not Available	0	2576	YES	No Evidence of Extraprostatic Extension	NO	Not Available
TCGA-CH-5789	MALE	304	Prostate Adenocarcinoma Acinar Type	Prostate	Alive	T3a	N0	M0	0	304			TUMOR FREE		61	TCGA-CH-5789	be5411dc-3caa-4b25-9b94-ce463e8e52b4	NO	Not Available	16	-22494	Not Available	Not Applicable	61	Not Available	Not Available	0	304	YES	No Evidence of Extraprostatic Extension	Not Available	Not Available
TCGA-G9-6385	MALE	830	Prostate Adenocarcinoma Acinar Type	Prostate	Alive	T1c		M0	0	830			TUMOR FREE		66	TCGA-G9-6385	e82a04cf-e81e-43c6-9cd9-0e29fa0f00ae	NO	Normal (no evidence of prostate cancer) [cM0]	2	-24399	12	Not Applicable	Not Available	Not Available	Not Available	0	356	NO	Not Available	NO	Not Available
TCGA-EJ-A7NM	MALE	128	Prostate Adenocarcinoma, Other Subtype	Prostate	Alive	T3b	N1	M0	0	128			TUMOR FREE		64	TCGA-EJ-A7NM	AA8B99FD-973F-465D-AE24-3421FE784687	NO	Not Available	4	-23603	Not Available	Not Applicable	Not Available	Not Available	Not Available	0	128	Not Available	Not Available	Not Available	Not Available
TCGA-EJ-5502	MALE	1171	Prostate Adenocarcinoma Acinar Type	Prostate	Alive	T2c	N0	M0	0	1171			TUMOR FREE		50	TCGA-EJ-5502	48e83a4c-c602-494a-80cd-e2f4b4dd701e	NO	Normal (no evidence of prostate cancer) [cM0]	30	-18447	7	Not Applicable	7	Not Available	Not Available	0	245	YES	No Evidence of Extraprostatic Extension	NO	Not Available
TCGA-VN-A88R	MALE	784	Prostate Adenocarcinoma Acinar Type	Prostate	Alive	T1c	N0	M0	1	512		Biochemical evidence of disease	Unknown		53	TCGA-VN-A88R	FCF64B55-5C4F-4D82-AC6A-4713D01143CB	NO	Abnormal (not related to prostate cancer)	10	-19513	316	Not Applicable	316	207	Not Available	0	459	YES	Equivocal	YES	No Evidence of Extraprostatic Extension	TCGA-VN-A88R-D69097;TCGA-VN-A88R-D69093	3A190DCF-88BC-4811-8493-FB7F1DB00C8D;E461CF9E-FEC2-453C-BE1B-5B22D15FA441	Not Available;Not Available	29;29	Not Available;666	666;652	Goserelin;Casodex	Not Available;Partial Response	12;12	Not Available;Not Available	Not Available;Not Available	Not Available;Not Available	Not Available;Not Available	Not Applicable;Not Applicable	Not Available;Not Available	Not Available;Not Available	YES;NO
TCGA-G9-6347	MALE	2089	Prostate Adenocarcinoma Acinar Type	Prostate	Alive	T1c		M0	0	2089			TUMOR FREE		59	TCGA-G9-6347	b5268f49-2710-4d17-a78b-4a05412e8375	NO	Not Available	29	-21721	Not Available	Not Applicable	Not Available	Not Available	Not Available	0	1718	NO	Not Available	NO	Not Available
TCGA-HC-7818	MALE	938	Prostate Adenocarcinoma Acinar Type	Prostate	Alive	T2b	N0	M0	0	938			TUMOR FREE		66	TCGA-HC-7818	ebe711e4-45af-4082-bdf6-b0f7ac899b3e	Not Available	Not Available	20	-24391	Not Available	Not Applicable	Not Available	Not Available	Not Available	0	45	Not Available	Not Available	Not Available	Not Available
TCGA-HC-7817	MALE	928	Prostate Adenocarcinoma Acinar Type	Prostate	Alive	T3b		M0	0	928			TUMOR FREE		52	TCGA-HC-7817	f3aa40b9-7b4d-465a-b7c9-591aebdb56c2	NO	Normal (no evidence of prostate cancer) [cM0]	20	-19207	Not Available	Not Applicable	Not Available	Not Available	Not Available	0	32	YES	No Evidence of Extraprostatic Extension	YES	No Evidence of Extraprostatic Extension
TCGA-V1-A8WV	MALE	686	Prostate Adenocarcinoma Acinar Type	Prostate	Alive	T2a	N1	M0	0	686			Unknown		52	TCGA-V1-A8WV	8E5B1D47-7D92-4D28-8186-4176ADA96672	NO	Not Available	15	-19345	Not Available	Not Applicable	95	Not Available	Not Available	Not Available	686	YES	No Evidence of Extraprostatic Extension	NO	Not Available	TCGA-V1-A8WV-D70124	CDCD5F39-D1E3-4320-9114-8495C372B93F	Not Available	27	615	250	LHRH Agonist	Complete Response	1	Not Available	Not Available	Not Available	Not Available	Not Applicable	Not Available	Not Available	NO
TCGA-EJ-5518	MALE	2118	Prostate Adenocarcinoma Acinar Type	Prostate	Alive	T3b	N0	M0	1	2104	Bone	Distant Metastasis	WITH TUMOR		66	TCGA-EJ-5518	2b35c119-cdc1-49e2-8229-ca5cde9e63d0	NO	Normal (no evidence of prostate cancer) [cM0]	3	-24313	32	Not Applicable	Not Available	Not Available	Not Available	0	1195	NO	Not Available	NO	Not Available
TCGA-G9-6369	MALE	1215	Prostate Adenocarcinoma Acinar Type	Prostate	Alive	T1c	N0	M0	0	1215			TUMOR FREE		55	TCGA-G9-6369	e0ff90e5-e6c3-4fb5-9512-6f09a891378b	NO	Normal (no evidence of prostate cancer) [cM0]	7	-20238	35	Not Applicable	23	Not Available	Not Available	0	851	YES	No Evidence of Extraprostatic Extension	NO	Not Available
TCGA-EJ-5517	MALE	1889	Prostate Adenocarcinoma Acinar Type	Prostate	Alive	T1c	N0	M0	0	1889			TUMOR FREE		55	TCGA-EJ-5517	4b9aa301-d2e3-47f3-b724-a34f420b2b6b	NO	Not Available	3	-20422	Not Available	Not Applicable	Not Available	Not Available	Not Available	0	850	NO	Not Available	NO	Not Available
TCGA-KK-A8I7	MALE	2002	Prostate Adenocarcinoma Acinar Type	Prostate	Alive	T2c	N0	M0	1	1088		Biochemical evidence of disease	TUMOR FREE		55	TCGA-KK-A8I7	108DEE1E-B27D-4056-A167-261725F548C1	NO	Not Available	18	-20256	Not Available	Not Applicable	24	Not Available	1088	0	1891	YES	No Evidence of Extraprostatic Extension	NO	Not Available	TCGA-KK-A8I7-D61869;TCGA-KK-A8I7-D70525	EB9F1CD1-0471-47D0-AC44-5FD80C3C50DF;B0CD9665-2A8F-41D5-A214-CA90DB9C3658	Not Available;Not Available	25;27	Not Available;1757	1311;1757	leuprolide;Leuprolide Acetate	Not Applicable;Complete Response	8;2	Not Available;Not Available	Not Available;Not Available	Not Available;Not Available	Not Available;Not Available	Not Applicable;Not Applicable	Not Available;Not Available	Not Available;Not Available	YES;NO
TCGA-KK-A8I9	MALE	1001	Prostate Adenocarcinoma Acinar Type	Prostate	Alive	T2b	N0	M0	1	940		Biochemical evidence of disease	TUMOR FREE		61	TCGA-KK-A8I9	261C3D74-706E-4751-BD15-8F3C1A402FF0	NO	Normal (no evidence of prostate cancer) [cM0]	18	-22295	0	Not Applicable	-3	0	Not Available	0	721	YES	No Evidence of Extraprostatic Extension	YES	No Evidence of Extraprostatic Extension	TCGA-KK-A8I9-D64033	58E08AE1-0A29-4403-A938-004CBB836036	Not Available	25	427	151	Lupron	Complete Response	8	Not Available	Not Available	Not Available	Not Available	Not Applicable	Not Available	Not Available	NO
TCGA-FC-A6HD	MALE	789	Prostate Adenocarcinoma Acinar Type	Prostate	Alive	T3a	N0	M0	0	789			Unknown		77	TCGA-FC-A6HD	F97FED28-FDF3-4C82-8B6D-1015848B80DC	Not Available	Normal (no evidence of prostate cancer) [cM0]	17	-28197	33	Not Applicable	33	Not Available	Not Available	0	54	YES	No Evidence of Extraprostatic Extension	NO	Not Available
TCGA-KC-A7F3	MALE	665	Prostate Adenocarcinoma Acinar Type	Prostate	Alive	T1c	N0	M0	0	665			TUMOR FREE		67	TCGA-KC-A7F3	827CAF2C-A94B-4EEE-86B3-1155A16DAF4A	NO	Normal (no evidence of prostate cancer) [cM0]	23	-24676	32	Not Applicable	32	43	Not Available	0	665	YES	No Evidence of Extraprostatic Extension	YES	No Evidence of Extraprostatic Extension
TCGA-G9-6498	MALE	1952	Prostate Adenocarcinoma Acinar Type	Prostate	Alive	T1c		M0	1	1342		Biochemical evidence of disease	TUMOR FREE		53	TCGA-G9-6498	b8fbfe87-e92c-4d54-a620-17b2dcde6d53	NO	Normal (no evidence of prostate cancer) [cM0]	29	-19568	47	Not Applicable	Not Available	Not Available	1342	0	1608	NO	Not Available	NO	Not Available
TCGA-G9-6356	MALE	1434	Prostate Adenocarcinoma Acinar Type	Prostate	Alive	T1c	N0	M0	0	1434			TUMOR FREE		60	TCGA-G9-6356	1d7ffbe7-6139-412b-8739-8082a63a2b33	NO	Normal (no evidence of prostate cancer) [cM0]	14	-22010	24	Not Applicable	21	Not Available	Not Available	0	1000	YES	No Evidence of Extraprostatic Extension	NO	Not Available
TCGA-YL-A8SP	MALE	2366	Prostate Adenocarcinoma Acinar Type	Prostate	Alive	T2a		M0	1	2036		Biochemical evidence of disease	WITH TUMOR		58	TCGA-YL-A8SP	C506FAE4-7C0A-4705-8E80-5BCC122A8A32	NO	Not Available	30	-21455	Not Available	Not Applicable	Not Available	Not Available	Not Available	0	2170	Unknown	Not Available	Unknown	Not Available	TCGA-YL-A8SP-D59003;TCGA-YL-A8SP-D59004;TCGA-YL-A8SP-D59007;TCGA-YL-A8SP-D59011	9E726B6D-22E0-47A1-9FA4-B54FCDDFA43F;869F8115-76EA-4E73-873C-97A68E412372;057173BD-C7F4-4750-882A-B9B51145C98A;17D96CC4-B3A0-46C2-AF8A-5454AD7E54AF	Not Available;Not Available;Not Available;Not Available	30;30;30;30	749;749;2170;2170	359;359;1183;1814	Eligard;Casodex;Lupron;Casodex	Complete Response;Complete Response;Partial Response;Partial Response	4;4;4;4	Not Available;Not Available;Not Available;Not Available	Not Available;Not Available;Not Available;Not Available	Not Available;Not Available;Not Available;Not Available	Not Available;Not Available;Not Available;Not Available	Not Applicable;Not Applicable;Not Applicable;Not Applicable	Not Available;Not Available;Not Available;Not Available	Not Available;Not Available;Not Available;Not Available	NO;NO;NO;NO
TCGA-XJ-A9DK	MALE	275	Prostate Adenocarcinoma Acinar Type	Prostate	Alive	T1c		M0	0	275			Unknown		63	TCGA-XJ-A9DK	5A4D8694-947D-45E9-9A21-6DE0F63837F0	NO	Not Available	21	Not Available	Not Available	Not Applicable	Not Available	Not Available	Not Available	0	275	NO	Not Available	NO	Not Available
TCGA-KK-A8IB	MALE	83	Prostate Adenocarcinoma Acinar Type	Prostate	Alive	T2a	N0	M0	0	83			Unknown		65	TCGA-KK-A8IB	88705B03-AA27-45C5-BEF0-BB697799F9DF	Not Available	Not Available	19	-24041	Not Available	Not Applicable	Not Available	Not Available	Not Available	0	83	NO	Not Available	NO	Not Available
TCGA-HC-8260	MALE	686	Prostate Adenocarcinoma Acinar Type	Prostate	Alive	T2c	N0	M0	0	686			WITH TUMOR		43	TCGA-HC-8260	3971a2f0-7263-4cda-aa01-9a2ebb2c2ff2	NO	Not Available	20	-15884	Not Available	Not Applicable	Not Available	Not Available	Not Available	0	106	Not Available	Not Available	Not Available	Not Available
TCGA-HC-A6AL	MALE	67	Prostate Adenocarcinoma Acinar Type	Prostate	Alive	T1c	N0	M0	0	67			TUMOR FREE		64	TCGA-HC-A6AL	E6CBF99D-4A10-4C11-9AC2-EB26EF57331F	Not Available	Not Available	19	-23618	Not Available	Not Applicable	21	Not Available	Not Available	0	67	YES	No Evidence of Extraprostatic Extension	NO	Not Available
TCGA-EJ-7788	MALE	859	Prostate Adenocarcinoma Acinar Type	Prostate	Alive	T3b	N0	M0	0	859			TUMOR FREE		53	TCGA-EJ-7788	e35336e1-e358-493f-9beb-276b5fc6685a	NO	Not Available	6	-19623	Not Available	Not Applicable	Not Available	Not Available	Not Available	0	52	NO	Not Available	NO	Not Available
TCGA-V1-A9Z9	MALE	540	Prostate Adenocarcinoma Acinar Type	Prostate	Alive	T1c	N0	M0	0	540			Unknown		63	TCGA-V1-A9Z9	0885EB03-DE9F-46BA-9C53-FB69C67AB9F0	NO	Not Available	23	-23360	Not Available	Not Applicable	Not Available	9	Not Available	Not Available	295	NO	Not Available	YES	Not Available
TCGA-V1-A8MM	MALE	1195	Prostate Adenocarcinoma Acinar Type	Prostate	Alive	T2b	N0	M0	1	990		Biochemical evidence of disease	Unknown		60	TCGA-V1-A8MM	94D6675E-27AE-4F34-9D53-6E19238EB01D	YES	Not Available	15	-22265	Not Available	Not Applicable	Not Available	Not Available	990	Not Available	1019	NO	Not Available	NO	Not Available
TCGA-HC-A6AN	MALE	49	Prostate Adenocarcinoma Acinar Type	Prostate	Alive	T1c	N0	M0	0	49			WITH TUMOR		67	TCGA-HC-A6AN	3FAE5B76-9E22-4EAB-A7FC-13139B2B97C4	Not Available	Not Available	22	-24697	Not Available	Not Applicable	Not Available	Not Available	Not Available	0	49	Unknown	Not Available	Unknown	Not Available
TCGA-VP-AA1N	MALE	1365	Prostate Adenocarcinoma Acinar Type	Prostate	Alive	T1c	N0	M0	0	1365			TUMOR FREE		70	TCGA-VP-AA1N	EA953CE5-7082-41FF-8E38-760FE4100414	NO	Normal (no evidence of prostate cancer) [cM0]	31	-25781	17	Not Applicable	17	Not Available	Not Available	0	542	YES	No Evidence of Extraprostatic Extension	NO	Not Available
TCGA-X4-A8KS	MALE	979	Prostate Adenocarcinoma Acinar Type	Prostate	Alive	T2c		M0	0	979			TUMOR FREE		61	TCGA-X4-A8KS	56829C8D-7BB7-4AAC-999F-B1353DB4915D	NO	Not Available	7	-22571	Not Available	Not Applicable	Not Available	Not Available	Not Available	0	846	NO	Not Available	NO	Not Available
TCGA-HC-8265	MALE	483	Prostate Adenocarcinoma Acinar Type	Prostate	Alive	T3a	N0		0	483			WITH TUMOR		66	TCGA-HC-8265	3e290dc6-aba3-4135-b844-3e8c4cc8a25f	NO	Not Available	20	-24382	Not Available	Not Applicable	Not Available	Not Available	Not Available	0	70	Not Available	Not Available	Not Available	Not Available
TCGA-2A-A8VX	MALE	1378	Prostate Adenocarcinoma Acinar Type	Prostate	Alive	T2c	N0	M0	0	1378			TUMOR FREE		70	TCGA-2A-A8VX	942F1788-D977-4AC0-A177-659F9D4CD077	NO	Normal (no evidence of prostate cancer) [cM0]	29	-25904	32	Not Applicable	32	89	Not Available	0	1033	YES	Extraprostatic Extension Localized (e.g. seminal vesicles)	YES	Extraprostatic Extension Localized (e.g. seminal vesicles)
TCGA-KK-A6E0	MALE	1483	Prostate Adenocarcinoma Acinar Type	Prostate	Alive	T2b	N0	M0	1	941		Biochemical evidence of disease	WITH TUMOR		59	TCGA-KK-A6E0	D112136D-34FA-426E-B432-4D1E4286ADF8	YES	Normal (no evidence of prostate cancer) [cM0]	27	-21700	11	Not Applicable	Not Available	Not Available	941	0	913	NO	Not Available	NO	Not Available	TCGA-KK-A6E0-D62509;TCGA-KK-A6E0-D62510;TCGA-KK-A6E0-D62512	406E5880-1976-4C14-92F1-5AE35F952665;728B76C5-2DBA-4B8B-9DC2-358C77E0551F;03FEB539-C786-41E6-9134-3C83D062C466	Not Available;Not Available;Not Available	18;18;18	Not Available;Not Available;605	1078;1078;424	Abiraterone;Leuprolide;Lupron	Not Applicable;Not Applicable;Complete Response	7;7;7	Not Available;Not Available;Not Available	Not Available;Not Available;Not Available	Not Available;Not Available;Not Available	Not Available;Not Available;Not Available	Not Applicable;Not Applicable;Not Applicable	Not Available;Not Available;Not Available	Not Available;Not Available;Not Available	YES;YES;NO
TCGA-G9-A9S4	MALE	906	Prostate Adenocarcinoma Acinar Type	Prostate	Alive	T2a	N1	M0	0	906			TUMOR FREE		62	TCGA-G9-A9S4	A8573F49-9FED-4C85-9E1D-40ABAB7F86EC	NO	Normal (no evidence of prostate cancer) [cM0]	18	-22684	14	Not Applicable	14	Not Available	Not Available	0	757	YES	Extraprostatic Extension Localized (e.g. seminal vesicles)	NO	Not Available	TCGA-G9-A9S4-D60898	2632918D-D29D-4614-9915-5D661493D4C7	Not Available	18	Not Available	93	lupron	Not Applicable	6	Not Available	Not Available	Not Available	Not Available	Not Applicable	Not Available	Not Available	YES
TCGA-YL-A8SO	MALE	3479	Prostate Adenocarcinoma Acinar Type	Prostate	Alive	T1a		M0	0	3479			Unknown		64	TCGA-YL-A8SO	5E3D0E50-AFB4-4D2D-B4D9-5F320C573BA3	NO	Not Available	27	-23584	Not Available	Not Applicable	Not Available	Not Available	Not Available	0	3247	Unknown	Not Available	Unknown	Not Available	TCGA-YL-A8SO-D58910;TCGA-YL-A8SO-D58911	20F48B38-F689-4EB1-B880-87C97A84107F;C34F69D9-97AF-4B05-9930-D6FE1344920C	Not Available;Not Available	27;27	1862;Not Available	1387;1387	Casodex;Zoladex	Complete Response;Not Applicable	4;4	Not Available;Not Available	Not Available;Not Available	Not Available;Not Available	Not Available;Not Available	Not Applicable;Not Applicable	Not Available;Not Available	Not Available;Not Available	NO;YES
TCGA-G9-6364	MALE	1198	Prostate Adenocarcinoma Acinar Type	Prostate	Alive	T3a	N0	M0	0	1198			TUMOR FREE		72	TCGA-G9-6364	f8d8b417-5945-42a5-850a-fbc04b4f0e61	NO	Not Available	9	-26603	Not Available	Not Applicable	Not Available	Not Available	Not Available	0	841	NO	Not Available	NO	Not Available
TCGA-EJ-5511	MALE	1476	Prostate Adenocarcinoma Acinar Type	Prostate	Alive	T2b	N0	M0	0	1476			TUMOR FREE		55	TCGA-EJ-5511	f8a42feb-fbc9-4a13-bad5-1dcefca2a9bf	NO	Normal (no evidence of prostate cancer) [cM0]	3	-20409	18	Not Applicable	Not Available	Not Available	Not Available	0	788	NO	Not Available	NO	Not Available
TCGA-ZG-A9L5	MALE	908	Prostate Adenocarcinoma Acinar Type	Prostate	Alive	T2a	N1	M0	1				WITH TUMOR		58	TCGA-ZG-A9L5	E8F39C9E-0F1A-401C-9055-762B52BC77C7	NO	Not Available	17	-21293	Not Available	Not Applicable	11	Not Available	Not Available	0	854	YES	Extraprostatic Extension (regional lymphadenopathy)[e.g. cN1]	NO	Not Available
TCGA-YL-A8SF	MALE	1373	Prostate Adenocarcinoma Acinar Type	Prostate	Alive	T3b	N0	M0	0	1373			Unknown		62	TCGA-YL-A8SF	FE7B283C-9CF4-4BE2-8A3A-251A81A8D78F	NO	Normal (no evidence of prostate cancer) [cM0]	25	-22844	29	Not Applicable	22	Not Available	Not Available	0	1373	YES	No Evidence of Extraprostatic Extension	NO	Not Available
TCGA-HC-7231	MALE	939	Prostate Adenocarcinoma Acinar Type	Prostate	Alive	T1c		M0	0	939			TUMOR FREE		66	TCGA-HC-7231	b182bda9-3d9f-4958-96eb-bd6cc441830c	Not Available	Not Available	6	-24278	Not Available	Not Applicable	Not Available	Not Available	Not Available	0	72	Not Available	Not Available	Not Available	Not Available
TCGA-G9-7509	MALE	1610	Prostate Adenocarcinoma Acinar Type	Prostate	Alive	T1c		M0	0	1610			TUMOR FREE		48	TCGA-G9-7509	7d0c6960-710f-42c7-889e-c3a7d4a30b3c	NO	Not Available	14	-17538	Not Available	Not Applicable	Not Available	Not Available	Not Available	0	1164	NO	Not Available	NO	Not Available
TCGA-KK-A8IF	MALE	804	Prostate Adenocarcinoma Acinar Type	Prostate	Alive	T2a	N0	M0	1	648		Biochemical evidence of disease	WITH TUMOR		57	TCGA-KK-A8IF	3F5270A2-3284-4523-BD81-54FC98C2B933	YES	Not Available	18	-20888	Not Available	Not Applicable	Not Available	522	648	0	804	NO	Not Available	YES	No Evidence of Extraprostatic Extension
TCGA-EJ-A8FN	MALE	329	Prostate Adenocarcinoma Acinar Type	Prostate	Alive	T2c	N0	M0	0	329			TUMOR FREE		58	TCGA-EJ-A8FN	EA770D22-2CBA-465C-9555-E0877DCECB9F	NO	Not Available	24	-21506	Not Available	Not Applicable	Not Available	Not Available	Not Available	0	203	Not Available	Not Available	Not Available	Not Available
TCGA-QU-A6IN	MALE	4264	Prostate Adenocarcinoma Acinar Type	Prostate	Alive	T1c	N0	M0	0	4264			TUMOR FREE		61	TCGA-QU-A6IN	D07D20F4-DD65-4FFC-ADD4-01F350CA7B65	NO	Normal (no evidence of prostate cancer) [cM0]	21	-22286	21	Not Applicable	Not Available	43	Not Available	0	3487	NO	Not Available	YES	Not Available
TCGA-EJ-5515	MALE	1832	Prostate Adenocarcinoma Acinar Type	Prostate	Alive	T1c	N0	M0	0	1832			TUMOR FREE		60	TCGA-EJ-5515	19cf56b2-a85b-43e7-971f-5680b9b1a67a	NO	Normal (no evidence of prostate cancer) [cM0]	3	-22097	30	Not Applicable	30	Not Available	Not Available	0	1061	YES	No Evidence of Extraprostatic Extension	NO	Not Available
TCGA-EJ-5532	MALE	1828	Prostate Adenocarcinoma Acinar Type	Prostate	Alive	T1c	N0	M0	0	1828			TUMOR FREE		57	TCGA-EJ-5532	ae3a0c92-148d-4f1c-8563-06ac1050f53e	NO	Not Available	4	-21110	Not Available	Not Applicable	Not Available	Not Available	Not Available	0	926	NO	Not Available	NO	Not Available
TCGA-G9-6353	MALE	1542	Prostate Adenocarcinoma Acinar Type	Prostate	Alive	T1c		M0	0	1542			TUMOR FREE		58	TCGA-G9-6353	bcc94953-ce79-428e-99c1-632e42c1b9bc	NO	Not Available	14	-21221	Not Available	Not Applicable	Not Available	Not Available	Not Available	0	848	NO	Not Available	NO	Not Available
TCGA-M7-A71Z	MALE	643	Prostate Adenocarcinoma Acinar Type	Prostate	Alive	T2a	N0		0	643			TUMOR FREE		62	TCGA-M7-A71Z	4D5D61C4-2E64-422E-ABA6-EC098F40EEEC	NO	Not Available	10	-22785	Not Available	Not Applicable	Not Available	Not Available	Not Available	0	209	NO	Not Available	NO	Not Available
TCGA-J4-A67M	MALE	941	Prostate Adenocarcinoma Acinar Type	Prostate	Alive	T2a	N0	M0	0	941			TUMOR FREE		55	TCGA-J4-A67M	67CD72E2-A4CF-48E4-943E-406C252F056A	NO	Not Available	16	-20211	Not Available	Not Applicable	Not Available	Not Available	Not Available	0	488	Not Available	Not Available	Not Available	Not Available
TCGA-KK-A8I8	MALE	967	Prostate Adenocarcinoma Acinar Type	Prostate	Alive	T2a	N0	M0	0	967			TUMOR FREE		69	TCGA-KK-A8I8	30FA311B-05A2-43E4-9EDC-02B327898132	NO	Not Available	18	-25546	Not Available	Not Applicable	Not Available	31	Not Available	0	774	NO	Not Available	YES	No Evidence of Extraprostatic Extension
TCGA-VP-A875	MALE	2309	Prostate Adenocarcinoma Acinar Type	Prostate	Alive	T2a	N0	M0	0	2309			Unknown		67	TCGA-VP-A875	E833AD67-2CB3-414C-B15E-28F49479E2EF	NO	Abnormal (not related to prostate cancer)	26	-24742	15	Not Applicable	15	Not Available	Not Available	0	805	YES	No Evidence of Extraprostatic Extension	NO	Not Available
TCGA-VP-A872	MALE	3631	Prostate Adenocarcinoma, Other Subtype	Prostate	Alive	T2	N0	M0	0	3631			TUMOR FREE		60	TCGA-VP-A872	7FC65E49-0401-4A36-8800-FD87B7927FC1	NO	Normal (no evidence of prostate cancer) [cM0]	26	-22098	8	Not Applicable	Not Available	Not Available	Not Available	0	3253	YES	No Evidence of Extraprostatic Extension	NO	Not Available
TCGA-V1-A8MF	MALE	1449	Prostate Adenocarcinoma Acinar Type	Prostate	Alive	T2c	N0	M0	0	1449			Unknown		65	TCGA-V1-A8MF	56DF9DE6-613D-44CE-8827-9213CC6C8B56	NO	Not Available	23	-24090	Not Available	Not Applicable	Not Available	Not Available	Not Available	Not Available	1254	NO	Not Available	NO	Not Available
TCGA-CH-5745	MALE	91	Prostate Adenocarcinoma Acinar Type	Prostate	Alive	T3a	N0	M0	0	91			TUMOR FREE		68	TCGA-CH-5745	ac67d0df-7dc0-4a1a-8b47-beec9b94de86	NO	Normal (no evidence of prostate cancer) [cM0]	16	-24837	91	Not Applicable	Not Available	Not Available	Not Available	0	91	NO	Not Available	NO	Not Available
TCGA-KK-A8I5	MALE	3096	Prostate Adenocarcinoma Acinar Type	Prostate	Alive	T2a	N0	M0	0	3096			TUMOR FREE		55	TCGA-KK-A8I5	7CE45134-5B1F-4EA7-ACE9-7E463B034A43	NO	Not Available	18	-20337	Not Available	Not Applicable	Not Available	Not Available	Not Available	0	2553	NO	Not Available	NO	Not Available
TCGA-HC-8262	MALE	679	Prostate Adenocarcinoma Acinar Type	Prostate	Alive	T2c	N0		0	679			TUMOR FREE		57	TCGA-HC-8262	fb7e9935-32a2-422b-8004-88b827a686c2	NO	Not Available	20	-20946	Not Available	Not Applicable	Not Available	Not Available	Not Available	0	76	Not Available	Not Available	Not Available	Not Available
TCGA-M7-A725	MALE	573	Prostate Adenocarcinoma Acinar Type	Prostate	Alive	T3a	N0	M0	0	573			TUMOR FREE		56	TCGA-M7-A725	FCA0331B-8096-40E8-B292-D438370C37C9	NO	Normal (no evidence of prostate cancer) [cM0]	10	-20474	16	Not Applicable	16	Not Available	Not Available	0	96	YES	No Evidence of Extraprostatic Extension	NO	Not Available
TCGA-ZG-A9L2	MALE	1154	Prostate Adenocarcinoma Acinar Type	Prostate	Alive	T3a	N0	M0	1	180		Biochemical evidence of disease	WITH TUMOR		70	TCGA-ZG-A9L2	5E7A7629-800A-45C4-B4CB-314A853A1BEC	YES	Normal (no evidence of prostate cancer) [cM0]	17	-25573	6	Not Applicable	Not Available	Not Available	180	0	986	NO	Not Available	NO	Not Available
TCGA-KK-A59V	MALE	3440	Prostate Adenocarcinoma Acinar Type	Prostate	Alive	T3a	N0	M0	0	3440			TUMOR FREE		64	TCGA-KK-A59V	9E48644F-D498-42B0-871B-D11F676241E2	NO	Not Available	27	-23483	Not Available	Not Applicable	Not Available	Not Available	Not Available	0	2859	NO	Not Available	NO	Not Available
TCGA-G9-7519	MALE	849	Prostate Adenocarcinoma Acinar Type	Prostate	Alive	T1c		M0	0	849			TUMOR FREE		58	TCGA-G9-7519	0f01ec33-00a8-4188-a8f0-e90d46ad9bc7	NO	Abnormal (not related to prostate cancer)	31	-21276	7	Not Applicable	7	Not Available	Not Available	0	457	YES	No Evidence of Extraprostatic Extension	NO	Not Available
TCGA-VN-A88O	MALE	481	Prostate Adenocarcinoma Acinar Type	Prostate	Alive	T1c	N0	M0	0	481			TUMOR FREE		49	TCGA-VN-A88O	EB715348-7C5C-4E95-BAC8-05604BDDA2DA	NO	Not Available	10	-17945	Not Available	Not Applicable	Not Available	70	Not Available	0	481	NO	Not Available	YES	No Evidence of Extraprostatic Extension
TCGA-ZG-A9L9	MALE	617	Prostate Adenocarcinoma Acinar Type	Prostate	Alive	T2b	N1	M0	1	51		Biochemical evidence of disease	WITH TUMOR		60	TCGA-ZG-A9L9	C7912CA7-11E1-4CB8-902A-9D6CB23FD344	NO	Normal (no evidence of prostate cancer) [cM0]	17	-22108	-4	Not Applicable	Not Available	0	51	0	602	NO	Not Available	YES	Extraprostatic Extension Localized (e.g. seminal vesicles)
TCGA-KK-A8IM	MALE	1915	Prostate Adenocarcinoma Acinar Type	Prostate	Alive	T2a	N0	M0	0	1915			TUMOR FREE		55	TCGA-KK-A8IM	4434864A-8A0D-488E-B9A7-6749719663E5	NO	Not Available	18	-20425	Not Available	Not Applicable	Not Available	Not Available	Not Available	0	1438	NO	Not Available	NO	Not Available
TCGA-KK-A59Z	MALE	2628	Prostate Adenocarcinoma Acinar Type	Prostate	Alive	T2b	N0	M0	0	2628			TUMOR FREE		66	TCGA-KK-A59Z	DF7BBD9C-0B35-4855-ACDE-46F4956F4DF1	NO	Normal (no evidence of prostate cancer) [cM0]	28	-24306	24	Not Applicable	20	Not Available	Not Available	0	1879	YES	No Evidence of Extraprostatic Extension	NO	Not Available
TCGA-V1-A9O5	MALE	1932	Prostate Adenocarcinoma Acinar Type	Prostate	Alive	T2b	N1	M0	1	124		Biochemical evidence of disease	Unknown		64	TCGA-V1-A9O5	E0DFC37A-4A2E-4353-9673-241B100B3467	YES	Not Available	23	-23725	Not Available	Not Applicable	25	Not Available	124	Not Available	1776	YES	No Evidence of Extraprostatic Extension	NO	Not Available	TCGA-V1-A9O5-D70126	CF129345-F428-483B-BF72-C431F6BBA535	Not Available	27	Not Available	118	LHRH Agonist and Anti-Androgens "Combined Androgen Blockade"	Not Applicable	1	Not Available	Not Available	Not Available	Not Available	Not Applicable	Not Available	Not Available	YES
TCGA-HC-7233	MALE	1355	Prostate Adenocarcinoma Acinar Type	Prostate	Alive	T2a	N0		0	1355			WITH TUMOR		73	TCGA-HC-7233	e2b33861-2247-413f-b2e5-9be3b604666c	Not Available	Not Available	11	Not Available	Not Available	Not Applicable	Not Available	Not Available	Not Available	0	52	Not Available	Not Available	Not Available	Not Available
TCGA-M7-A71Y	MALE	493	Prostate Adenocarcinoma Acinar Type	Prostate	Alive	T1c			0	493			TUMOR FREE		55	TCGA-M7-A71Y	1583AEA0-5D69-4165-9BEF-D5BFDDDF3A65	NO	Not Available	10	-20357	Not Available	Not Applicable	Not Available	Not Available	Not Available	0	158	NO	Not Available	NO	Not Available
TCGA-G9-6367	MALE	1222	Prostate Adenocarcinoma Acinar Type	Prostate	Alive	T2b	N0	M0	1				WITH TUMOR		60	TCGA-G9-6367	9f751c9d-ad41-4f02-b7f8-12423857d418	Not Available	Normal (no evidence of prostate cancer) [cM0]	8	-22176	30	Not Applicable	30	Not Available	Not Available	0	875	YES	No Evidence of Extraprostatic Extension	NO	Not Available
TCGA-V1-A9ZI	MALE	1640	Prostate Adenocarcinoma Acinar Type	Prostate	Alive	T3b	N0	M0	1			Biochemical evidence of disease	Unknown		68	TCGA-V1-A9ZI	3D92B872-A76A-49CD-9FD5-7993E78D2FB0	YES	Not Available	23	-25185	Not Available	Not Applicable	40	Not Available	86	Not Available	86	YES	No Evidence of Extraprostatic Extension	NO	Not Available
TCGA-V1-A8WN	MALE	924	Prostate Adenocarcinoma Acinar Type	Prostate	Alive	T2a		M0	0	924			Unknown		47	TCGA-V1-A8WN	DC16F348-A49F-4958-A3FF-BC40E18DF2BD	NO	Not Available	15	-17520	Not Available	Not Applicable	Not Available	Not Available	Not Available	Not Available	476	NO	Not Available	NO	Not Available
TCGA-HC-8212	MALE	2179	Prostate Adenocarcinoma Acinar Type	Prostate	Alive	T3a	N0		1			Biochemical evidence of disease	TUMOR FREE		53	TCGA-HC-8212	57284c88-b9aa-4455-a07f-7009e1732cfb	Not Available	Not Available	17	-19539	Not Available	Not Applicable	Not Available	Not Available	Not Available	0	1017	Not Available	Not Available	Not Available	Not Available
TCGA-V1-A9OQ	MALE	371	Prostate Adenocarcinoma Acinar Type	Prostate	Alive	T1c		M0	0	371			Unknown		67	TCGA-V1-A9OQ	10271D9C-9B9C-4B5F-A845-A0F1BD03AF51	NO	Not Available	11	-24820	Not Available	Not Applicable	Not Available	Not Available	Not Available	Not Available	371	NO	Not Available	NO	Not Available
TCGA-V1-A9ZR	MALE	1361	Prostate Adenocarcinoma Acinar Type	Prostate	Alive	T2c	N0	M0	1			Biochemical evidence of disease	Unknown		68	TCGA-V1-A9ZR	338FE754-FC4A-4294-BA15-42D4C7C9AC10	YES	Not Available	23	-25185	Not Available	Not Applicable	78	Not Available	Not Available	Not Available	177	YES	No Evidence of Extraprostatic Extension	NO	Not Available
TCGA-KK-A8IK	MALE	2052	Prostate Adenocarcinoma Acinar Type	Prostate	Alive	T1c	N0	M0	0	2052			TUMOR FREE		56	TCGA-KK-A8IK	D4F4DDC1-CFD7-4C57-ADE6-4F32CB7FFD85	NO	Abnormal (not related to prostate cancer)	28	-20594	-69	Not Applicable	-69	Not Available	Not Available	0	1563	YES	No Evidence of Extraprostatic Extension	NO	Not Available
TCGA-XJ-A9DI	MALE	1461	Prostate Adenocarcinoma Acinar Type	Prostate	Alive	T2b	N0	M0	0	1461			TUMOR FREE		62	TCGA-XJ-A9DI	39A5AEBE-ACAD-4141-AA5A-66228C4049F8	NO	Normal (no evidence of prostate cancer) [cM0]	21	Not Available	-61	Not Applicable	Not Available	Not Available	Not Available	0	1461	NO	Not Available	NO	Not Available	TCGA-XJ-A9DI-D59825;TCGA-XJ-A9DI-D59826;TCGA-XJ-A9DI-D59827	F41F77E8-77C1-48D9-A406-0BDFFBAA6E2D;DD5BF1E7-BA7F-4E34-B04A-A202A1E8F538;1572B2F1-99F4-4B83-B2E3-67C95C87A27E	Not Available;Not Available;Not Available	21;21;21	Not Available;1461;1339	151;1339;913	Lupron;Nilutamide;Casodex	Not Applicable;Partial Response;Partial Response	5;5;5	Not Available;Not Available;Not Available	Not Available;Not Available;Not Available	Not Available;Not Available;Not Available	Not Available;Not Available;Not Available	Not Applicable;Not Applicable;Not Applicable	Not Available;Not Available;Not Available	Not Available;Not Available;Not Available	YES;NO;NO
TCGA-KK-A6E2	MALE	5024	Prostate Adenocarcinoma Acinar Type	Prostate	Alive	T2a	N0	M0	0	5024			TUMOR FREE		54	TCGA-KK-A6E2	56C88739-C076-42CC-A2CB-FD613AB567B5	NO	Not Available	27	-19974	Not Available	Not Applicable	Not Available	Not Available	Not Available	0	4604	NO	Not Available	NO	Not Available
TCGA-EJ-5499	MALE	1415	Prostate Adenocarcinoma Acinar Type	Prostate	Alive	T2b	N0	M0	0	1415			TUMOR FREE		61	TCGA-EJ-5499	fd1aa612-df86-4d48-892d-2acebd76ea96	NO	Not Available	30	-22286	Not Available	Not Applicable	Not Available	Not Available	Not Available	0	533	Not Available	Not Available	Not Available	Not Available
TCGA-VP-A879	MALE	728	Prostate Adenocarcinoma Acinar Type	Prostate	Dead	T1c	N0	M0	0	728			Unknown		70	TCGA-VP-A879	11882DAC-3BA3-40FA-8AF4-174CBA77881A	NO	Normal (no evidence of prostate cancer) [cM0]	7	-25799	8	728	8	Not Available	Not Available	0	Not Available	YES	No Evidence of Extraprostatic Extension	NO	Not Available
TCGA-VN-A88I	MALE	269	Prostate Adenocarcinoma Acinar Type	Prostate	Alive	T1c	N0	M0	0	269			WITH TUMOR		59	TCGA-VN-A88I	C3FD52FE-BDC2-4CCA-91C7-590A192F80ED	NO	Abnormal (not related to prostate cancer)	10	-21576	9	Not Applicable	Not Available	-1	Not Available	0	269	NO	Not Available	YES	No Evidence of Extraprostatic Extension
TCGA-J9-A52B	MALE	422	Prostate Adenocarcinoma Acinar Type	Prostate	Alive	T3b	N0		1	57		Biochemical evidence of disease	Unknown		62	TCGA-J9-A52B	2ECCAABE-0783-4596-B674-D59846373A1D	NO	Normal (no evidence of prostate cancer) [cM0]	14	-22849	11	Not Applicable	11	Not Available	85	0	422	YES	No Evidence of Extraprostatic Extension	NO	Not Available	TCGA-J9-A52B-D41330	32B2B6C7-AD7A-48FE-A7FD-34F1520F6092	Not Available	14	198	88	Zoladex	Partial Response	3	Not Available	Not Available	Not Available	Not Available	Not Applicable	Not Available	Not Available	NO
TCGA-EJ-5508	MALE	1965	Prostate Adenocarcinoma Acinar Type	Prostate	Alive	T1c	N0	M0	0	1965			TUMOR FREE		65	TCGA-EJ-5508	bd18dd01-d894-4bdd-9ce2-e25705a52a57	NO	Not Available	2	-23758	Not Available	Not Applicable	Not Available	Not Available	Not Available	0	907	NO	Not Available	NO	Not Available
TCGA-G9-7521	MALE	942	Prostate Adenocarcinoma Acinar Type	Prostate	Alive	T3a	N1	M0	0	942			TUMOR FREE		52	TCGA-G9-7521	cf70909e-5143-47ae-b8ca-c3ae6ace7be2	NO	Normal (no evidence of prostate cancer) [cM0]	31	-19216	13	Not Applicable	12	45	Not Available	0	487	YES	No Evidence of Extraprostatic Extension	YES	No Evidence of Extraprostatic Extension	TCGA-G9-7521-D32520;TCGA-G9-7521-D48748;TCGA-G9-7521-D48749	94346E82-E310-4D62-9ED8-198046EDC8F0;9608605E-E004-4DD9-95C5-E7FEC3D8A4FA;90843528-2700-45CE-AC3E-A2F776459478	Not Available;Not Available;Not Available	31;20;20	Not Available;Not Available;Not Available	207;207;676	Luprolide Depot;Lupron;Casodex	Not Applicable;Not Applicable;Not Applicable	5;9;9	Not Available;Not Available;Not Available	Not Available;Not Available;Not Available	Not Available;Not Available;Not Available	Not Available;Not Available;Not Available	Not Applicable;Not Applicable;Not Applicable	Not Available;Not Available;Not Available	Not Available;Not Available;Not Available	YES;YES;YES
TCGA-EJ-5495	MALE	1760	Prostate Adenocarcinoma Acinar Type	Prostate	Alive	T1c	N1	M0	0	1760			TUMOR FREE		68	TCGA-EJ-5495	962dd3d5-8501-4658-8cb9-2424b476124c	NO	Normal (no evidence of prostate cancer) [cM0]	29	-24904	26	Not Applicable	Not Available	Not Available	Not Available	0	606	NO	Not Available	NO	Not Available
TCGA-V1-A8MJ	MALE	1791	Prostate Adenocarcinoma Acinar Type	Prostate	Alive	T2a	N1	M0	1			Biochemical evidence of disease	Unknown		58	TCGA-V1-A8MJ	F4F81316-C99A-4A88-AA6C-E66FC5D60C53	NO	Not Available	15	-21535	Not Available	Not Applicable	Not Available	Not Available	Not Available	Not Available	1230	NO	Not Available	NO	Not Available
TCGA-J4-A67S	MALE	833	Prostate Adenocarcinoma Acinar Type	Prostate	Alive	T2b	N0	M0	1	708		Biochemical evidence of disease	WITH TUMOR		63	TCGA-J4-A67S	9FE9CBAE-37B9-4030-A204-4502760F5DAB	NO	Not Available	16	-23332	Not Available	Not Applicable	Not Available	Not Available	Not Available	0	523	Not Available	Not Available	Not Available	Not Available
TCGA-V1-A8ML	MALE	448	Prostate Adenocarcinoma Acinar Type	Prostate	Alive	T2b	N0	M0	0	448			Unknown		63	TCGA-V1-A8ML	69174712-AF41-422D-952A-D8D0D16D7182	NO	Not Available	15	-23360	Not Available	Not Applicable	Not Available	Not Available	Not Available	Not Available	448	NO	Not Available	NO	Not Available
TCGA-CH-5794	MALE	882	Prostate Adenocarcinoma Acinar Type	Prostate	Alive	T2b	N0	M0	0	882			TUMOR FREE		65	TCGA-CH-5794	a80d3ee7-60dd-49bb-b049-9335afc035f5	NO	Normal (no evidence of prostate cancer) [cM0]	16	-23924	62	Not Applicable	62	Not Available	Not Available	0	882	YES	No Evidence of Extraprostatic Extension	NO	Not Available
TCGA-HC-A9TE	MALE	587	Prostate Adenocarcinoma Acinar Type	Prostate	Alive	T2c	N0	M0	1	216	Other, specify	Biochemical evidence of disease	WITH TUMOR		64	TCGA-HC-A9TE	C51CCFF8-2502-40E1-B130-FE655C119169	NO	Normal (no evidence of prostate cancer) [cM0]	10	-23543	13	Not Applicable	16	Not Available	Not Available	0	134	YES	No Evidence of Extraprostatic Extension	NO	Not Available	TCGA-HC-A9TE-D72406	989AB91F-04CE-463E-AD31-5384C711656E	Not Available	10	417	216	Eligard	Stable Disease	6	Not Available	Not Available	Not Available	Not Available	Not Applicable	Not Available	Not Available	NO
TCGA-CH-5750	MALE	396	Prostate Adenocarcinoma Acinar Type	Prostate	Alive	T2c	N0	M0	0	396			TUMOR FREE		72	TCGA-CH-5750	dc40cf49-b208-4f59-b5f0-cfbdd02970b2	NO	Normal (no evidence of prostate cancer) [cM0]	16	-26389	31	Not Applicable	31	Not Available	Not Available	0	396	YES	No Evidence of Extraprostatic Extension	NO	Not Available
TCGA-G9-6365	MALE	1363	Prostate Adenocarcinoma Acinar Type	Prostate	Alive	T2a	N0		0	1363			TUMOR FREE		71	TCGA-G9-6365	6845076e-e940-4437-8618-81db4a447544	NO	Not Available	9	-26207	Not Available	Not Applicable	Not Available	Not Available	Not Available	0	804	NO	Not Available	NO	Not Available
TCGA-ZG-A9L1	MALE	1302	Prostate Adenocarcinoma Acinar Type	Prostate	Alive	T1c	N1	M0	1				WITH TUMOR		66	TCGA-ZG-A9L1	083CC988-19A5-49B4-97C0-4E7BCC5D5C08	NO	Not Available	17	-24214	Not Available	Not Applicable	Not Available	Not Available	Not Available	0	1147	Unknown	Not Available	Unknown	Not Available
TCGA-CH-5752	MALE	943	Prostate Adenocarcinoma Acinar Type	Prostate	Alive	T3a	N0	M0	0	943			TUMOR FREE		66	TCGA-CH-5752	d8f56d75-51ab-4a86-a502-c86e1dcd1eff	NO	Normal (no evidence of prostate cancer) [cM0]	16	-24290	30	Not Applicable	30	Not Available	Not Available	0	943	YES	No Evidence of Extraprostatic Extension	NO	Not Available	TCGA-CH-5752-D37732	69D28B65-0490-48ED-8428-097F98AD9B75	n/a	6	Not Available	578	Leuprorelin	Not Applicable	12	Not Available	Not Available	Not Available	Not Available	Not Applicable	Not Available	Not Available	YES
TCGA-EJ-5530	MALE	1832	Prostate Adenocarcinoma Acinar Type	Prostate	Alive	T2c	N0	M0	0	1832			TUMOR FREE		61	TCGA-EJ-5530	e4a755e3-4938-4321-b5a9-27a445036791	NO	Not Available	4	-22316	Not Available	Not Applicable	Not Available	Not Available	Not Available	0	1272	NO	Not Available	NO	Not Available
TCGA-J9-A52D	MALE	212	Prostate Adenocarcinoma, Other Subtype	Prostate	Alive	T2b		M0	0	212			TUMOR FREE		71	TCGA-J9-A52D	C03AE0F2-DDE3-47E8-A046-CE85C86DD77D	NO	Normal (no evidence of prostate cancer) [cM0]	9	-26023	-6	Not Applicable	21	Not Available	Not Available	0	212	YES	No Evidence of Extraprostatic Extension	NO	Not Available
TCGA-KC-A4BO	MALE	607	Prostate Adenocarcinoma Acinar Type	Prostate	Alive	T1c	N0	M0	0	607			TUMOR FREE		55	TCGA-KC-A4BO	9A05AA6D-6215-4584-90FC-09A0371A19ED	NO	Abnormal (not related to prostate cancer)	23	-20368	21	Not Applicable	21	98	Not Available	0	607	YES	No Evidence of Extraprostatic Extension	YES	No Evidence of Extraprostatic Extension
TCGA-EJ-5526	MALE	1909	Prostate Adenocarcinoma Acinar Type	Prostate	Alive	T1c	N1	M0	1	537		Locoregional Recurrence	WITH TUMOR		56	TCGA-EJ-5526	eec48399-5660-4b25-8d34-191b54315c72	NO	Normal (no evidence of prostate cancer) [cM0]	4	-20558	19	Not Applicable	19	Not Available	Not Available	0	567	YES	No Evidence of Extraprostatic Extension	NO	Not Available
TCGA-EJ-5507	MALE	1457	Prostate Adenocarcinoma Acinar Type	Prostate	Alive	T2c	N1	M0	0	1457			TUMOR FREE		54	TCGA-EJ-5507	607200f5-df80-4f5d-90fb-fdc455a7415b	NO	Not Available	2	-19759	Not Available	Not Applicable	Not Available	Not Available	Not Available	0	182	NO	Not Available	NO	Not Available
TCGA-J4-A67R	MALE	910	Prostate Adenocarcinoma Acinar Type	Prostate	Alive	T1c	N0	M0	0	910			TUMOR FREE		65	TCGA-J4-A67R	DB2779F6-8FE2-48C3-988B-81DB1815A678	NO	Not Available	16	-23807	Not Available	Not Applicable	Not Available	Not Available	Not Available	0	454	Not Available	Not Available	Not Available	Not Available
TCGA-V1-A9Z7	MALE	874	Prostate Adenocarcinoma Acinar Type	Prostate	Alive	T2	N0	M0	1			Biochemical evidence of disease	Unknown		54	TCGA-V1-A9Z7	4DB62B98-ABD4-4A7C-9FCE-8BBDA2AEC8A3	YES	Not Available	23	-20075	Not Available	Not Applicable	50	Not Available	Not Available	Not Available	123	YES	No Evidence of Extraprostatic Extension	NO	Not Available
TCGA-HC-A6AO	MALE	530	Prostate Adenocarcinoma Acinar Type	Prostate	Alive	T1c		M0	0	530			TUMOR FREE		52	TCGA-HC-A6AO	4045F40B-D42A-4598-9EE2-0D371A776D3F	Not Available	Not Available	19	-19298	Not Available	Not Applicable	Not Available	Not Available	Not Available	0	167	NO	Not Available	YES	Extraprostatic Extension Localized (e.g. seminal vesicles)
TCGA-J4-A67Q	MALE	975	Prostate Adenocarcinoma Acinar Type	Prostate	Alive	T2b		M0	0	975			TUMOR FREE		77	TCGA-J4-A67Q	1CBAA137-C3B0-46A2-9B23-208682C2A438	NO	Not Available	16	-28447	Not Available	Not Applicable	Not Available	Not Available	Not Available	0	624	Not Available	Not Available	Not Available	Not Available
TCGA-YL-A8HK	MALE	1491	Prostate Adenocarcinoma Acinar Type	Prostate	Alive	T3b	N0	M0	1	1376		Biochemical evidence of disease	WITH TUMOR		59	TCGA-YL-A8HK	351239DB-52D3-4AB5-BD4F-8FEAA6701BA1	YES	Normal (no evidence of prostate cancer) [cM0]	13	-21850	27	Not Applicable	195	Not Available	1376	0	1491	YES	No Evidence of Extraprostatic Extension	NO	Not Available	TCGA-YL-A8HK-D57499;TCGA-YL-A8HK-D57501	63BCA1CC-443D-46BA-871B-698BE1EB1FE6;03320F22-90B1-4353-AC00-BE36880265E5	Not Available;Not Available	13;13	208;Not Available	179;192	Casodex;Eligard	Complete Response;Not Applicable	3;3	Not Available;Not Available	Not Available;Not Available	Not Available;Not Available	Not Available;Not Available	Not Applicable;Not Applicable	Not Available;Not Available	Not Available;Not Available	NO;YES
TCGA-ZG-A8QX	MALE	442	Prostate Adenocarcinoma Acinar Type	Prostate	Alive	T1c	N0	M0	0	442			Unknown		56	TCGA-ZG-A8QX	AE739A4A-E319-4D87-8330-14F2FBC8839D	Not Available	Not Available	21	-20683	Not Available	Not Applicable	Not Available	Not Available	Not Available	0	150	NO	Not Available	NO	Not Available
TCGA-ZG-A9KY	MALE	130	Prostate Adenocarcinoma Acinar Type	Prostate	Alive	T1c	N1	M0	0	130			Unknown		73	TCGA-ZG-A9KY	ADBF5BDA-E2DC-4B25-8FB9-96D89093F77D	Not Available	Normal (no evidence of prostate cancer) [cM0]	17	-27000	14	Not Applicable	14	Not Available	Not Available	0	34	YES	No Evidence of Extraprostatic Extension	NO	Not Available
TCGA-EJ-7793	MALE	114	Prostate Adenocarcinoma Acinar Type	Prostate	Alive	T2c		M0	0	114			TUMOR FREE		49	TCGA-EJ-7793	da07da37-bde6-480a-a302-98683ae3931a	NO	Not Available	9	-17982	Not Available	Not Applicable	Not Available	Not Available	Not Available	0	114	NO	Not Available	NO	Not Available
TCGA-HC-7210	MALE	868	Prostate Adenocarcinoma Acinar Type	Prostate	Alive	T2a	N0		0	868			TUMOR FREE		74	TCGA-HC-7210	6a5af80e-07ad-4cd3-aaab-5db1090835d9	Not Available	Not Available	10	-27343	Not Available	Not Applicable	Not Available	Not Available	Not Available	0	149	Not Available	Not Available	Not Available	Not Available
TCGA-HC-A76W	MALE	213	Prostate Adenocarcinoma Acinar Type	Prostate	Alive	T2	N0	M0	0	213			WITH TUMOR		73	TCGA-HC-A76W	5F69CA7D-F8E0-4F5B-9987-1E5C234EB759	NO	Normal (no evidence of prostate cancer) [cM0]	28	-26755	62	Not Applicable	Not Available	Not Available	Not Available	0	213	NO	Not Available	NO	Not Available
TCGA-FC-A4JI	MALE	877	Prostate Adenocarcinoma Acinar Type	Prostate	Alive	T4		M0	0	877			TUMOR FREE		70	TCGA-FC-A4JI	30F623A3-DAE7-41DA-AB10-8786D094209E	Not Available	Normal (no evidence of prostate cancer) [cM0]	11	-25931	12	Not Applicable	16	Not Available	Not Available	0	29	YES	Extraprostatic Extension Localized (e.g. seminal vesicles)	NO	Not Available	TCGA-FC-A4JI-D48398	4B578CBB-1746-4AFD-A8AF-E05F391AB4D3	Not Available	12	143	52	Casodex	Complete Response	9	Not Available	Not Available	Not Available	Not Available	Not Applicable	Not Available	Not Available	NO
TCGA-FC-A8O0	MALE	616	Prostate Adenocarcinoma Acinar Type	Prostate	Alive	T2c	N0	M0	0	616			TUMOR FREE		68	TCGA-FC-A8O0	7EEA6FD7-733C-44EB-B4B7-50BB3A2628A0	NO	Not Available	27	-25115	Not Available	Not Applicable	10	-8	Not Available	0	54	YES	Extraprostatic Extension Localized (e.g. seminal vesicles)	YES	Extraprostatic Extension Localized (e.g. seminal vesicles);Extraprostatic Extension (regional lymphadenopathy) [e.g. cN1]
TCGA-EJ-A65F	MALE	560	Prostate Adenocarcinoma, Other Subtype	Prostate	Alive	T3b	N0	M0	1	75		Biochemical evidence of disease	Discrepancy		59	TCGA-EJ-A65F	8631BB5E-6D08-4C20-A85E-CB84F5DAC290	YES	Not Available	4	-21681	Not Available	Not Applicable	Not Available	Not Available	75	0	560	Not Available	Not Available	Not Available	Not Available
TCGA-EJ-AB27	MALE	145	Prostate Adenocarcinoma Acinar Type	Prostate	Alive	T1c	N0	M0	0	145			TUMOR FREE		51	TCGA-EJ-AB27	B7B61392-C085-4E28-892F-E9B6FE6ECE41	NO	Not Available	24	-18648	Not Available	Not Applicable	Not Available	Not Available	Not Available	0	145	Not Available	Not Available	Not Available	Not Available
TCGA-ZG-A9L6	MALE	687	Prostate Adenocarcinoma Acinar Type	Prostate	Alive	T1c	N0	M0	1	664		Biochemical evidence of disease	WITH TUMOR		64	TCGA-ZG-A9L6	93CF60A7-1D61-4C1C-8DCE-221289800B0C	YES	Normal (no evidence of prostate cancer) [cM0]	17	-23681	13	Not Applicable	13	Not Available	664	0	664	YES	No Evidence of Extraprostatic Extension	NO	Not Available
TCGA-EJ-5525	MALE	1115	Prostate Adenocarcinoma Acinar Type	Prostate	Alive	T3a	N0	M0	1	546	Bone	Distant Metastasis	WITH TUMOR		67	TCGA-EJ-5525	554a7381-46fd-4301-b91b-5af7f173c350	YES	Normal (no evidence of prostate cancer) [cM0]	4	-24535	-6	Not Applicable	-6	Not Available	338	0	790	YES	No Evidence of Extraprostatic Extension	NO	Not Available
TCGA-KK-A7AZ	MALE	1519	Prostate Adenocarcinoma Acinar Type	Prostate	Alive	T2b	N0		0	1519			Unknown		56	TCGA-KK-A7AZ	7D931C19-1FCE-4409-8A9C-9C65631CCBAC	Not Available	Not Available	19	-20507	Not Available	Not Applicable	Not Available	141	Not Available	0	840	NO	Not Available	YES	Equivocal
TCGA-YL-A8SI	MALE	1614	Prostate Adenocarcinoma Acinar Type	Prostate	Alive	T3a	N0	M0	1	1423		Biochemical evidence of disease	WITH TUMOR		69	TCGA-YL-A8SI	C5F8C89C-EF69-42F4-9B37-5B552FCCDF4B	NO	Normal (no evidence of prostate cancer) [cM0]	25	-25292	47	Not Applicable	62	Not Available	1423	0	1441	YES	No Evidence of Extraprostatic Extension	NO	Not Available	TCGA-YL-A8SI-D67705	DD0A0E69-4B0E-4451-9304-E1FF85E857A4	Not Available	10	Not Available	1482	Eligard	Not Applicable	11	Not Available	Not Available	Not Available	Not Available	Not Applicable	Not Available	Not Available	YES
TCGA-EJ-5503	MALE	1391	Prostate Adenocarcinoma Acinar Type	Prostate	Alive	T2b	N0	M0	0	1391			TUMOR FREE		50	TCGA-EJ-5503	aa252f78-ebf3-42f9-86af-bb6e57345706	NO	Normal (no evidence of prostate cancer) [cM0]	30	-18395	31	Not Applicable	31	Not Available	Not Available	0	530	YES	No Evidence of Extraprostatic Extension	NO	Not Available
TCGA-CH-5761	MALE	28	Prostate Adenocarcinoma Acinar Type	Prostate	Alive	T3b	N0	M0	0	28			TUMOR FREE		61	TCGA-CH-5761	854a481b-71a2-4f23-80aa-e91e9f4069b1	NO	Normal (no evidence of prostate cancer) [cM0]	16	-22433	28	Not Applicable	28	28	Not Available	0	28	YES	Equivocal	YES	Equivocal
TCGA-XK-AAJT	MALE	1434	Prostate Adenocarcinoma Acinar Type	Prostate	Alive	T1c	N0	M0	0	1434			WITH TUMOR		75	TCGA-XK-AAJT	5D66AC77-1543-488B-A68F-665811BEC67A	NO	Normal (no evidence of prostate cancer) [cM0]	13	-27428	19	Not Applicable	14	Not Available	Not Available	0	1126	YES	No Evidence of Extraprostatic Extension	NO	Not Available
TCGA-KK-A8I6	MALE	668	Prostate Adenocarcinoma Acinar Type	Prostate	Alive	T2b	N0	M0	0	668			TUMOR FREE		58	TCGA-KK-A8I6	6E3154D4-2EF6-403D-9DE1-7B6233C4D505	NO	Normal (no evidence of prostate cancer) [cM0]	18	-21499	-14	Not Applicable	-13	17	Not Available	0	668	YES	No Evidence of Extraprostatic Extension	YES	No Evidence of Extraprostatic Extension
TCGA-CH-5764	MALE	31	Prostate Adenocarcinoma Acinar Type	Prostate	Alive	T3b	N0	M0	0	31			TUMOR FREE		66	TCGA-CH-5764	ed73f136-42e8-4100-b432-d10370d07e8b	NO	Normal (no evidence of prostate cancer) [cM0]	16	-24257	31	Not Applicable	31	Not Available	Not Available	0	31	YES	No Evidence of Extraprostatic Extension	NO	Not Available
TCGA-KK-A6E5	MALE	2073	Prostate Adenocarcinoma Acinar Type	Prostate	Alive	T1c	N0	M0	0	2073			TUMOR FREE		63	TCGA-KK-A6E5	0FB599CE-5E10-4571-8160-4F5160791A3F	NO	Normal (no evidence of prostate cancer) [cM0]	27	-23144	-19	Not Applicable	-19	Not Available	Not Available	0	1498	YES	No Evidence of Extraprostatic Extension	NO	Not Available
TCGA-EJ-A6RA	MALE	353	Prostate Adenocarcinoma Acinar Type	Prostate	Alive	T3b	N1	M0	1	353		Locoregional Recurrence	WITH TUMOR		70	TCGA-EJ-A6RA	4EF24CCA-976B-4C2F-8810-4339967DA570	YES	Not Available	4	-25679	Not Available	Not Applicable	Not Available	Not Available	353	0	353	Not Available	Not Available	Not Available	Not Available
TCGA-FC-A66V	MALE	524	Prostate Adenocarcinoma Acinar Type	Prostate	Alive	T3b	N0	M0	0	524			TUMOR FREE		74	TCGA-FC-A66V	7466D120-6A6E-40A0-96D3-4979816D6278	NO	Normal (no evidence of prostate cancer) [cM0]	12	-27282	28	Not Applicable	27	Not Available	Not Available	0	122	YES	No Evidence of Extraprostatic Extension	NO	Not Available
TCGA-HC-8216	MALE	682	Prostate Adenocarcinoma Acinar Type	Prostate	Alive	T2a	N0	M0	0	682			TUMOR FREE		58	TCGA-HC-8216	89afdebe-456e-4128-8902-1001876a2106	Not Available	Normal (no evidence of prostate cancer) [cM0]	17	-21428	10	Not Applicable	10	Not Available	Not Available	0	42	YES	No Evidence of Extraprostatic Extension	NO	Not Available
TCGA-VP-A87B	MALE	2722	Prostate Adenocarcinoma Acinar Type	Prostate	Alive	T1c	N0	M0	1	2473	Lung	New Primary Tumor	TUMOR FREE		63	TCGA-VP-A87B	17C0CE0F-8227-4119-9B39-EA8DB18F5F4B	NO	Normal (no evidence of prostate cancer) [cM0]	28	-23271	Not Available	Not Applicable	Not Available	Not Available	Not Available	0	2309	YES	No Evidence of Extraprostatic Extension	NO	Not Available	TCGA-VP-A87B-D64459	9D6FFA13-6C84-4966-A5DA-71F9A130E066	Not Available	3	Not Available	2540	Leuprolide	Not Applicable	9	Not Available	Not Available	Not Available	Not Available	Not Applicable	Not Available	Not Available	YES
TCGA-EJ-A8FO	MALE	282	Prostate Adenocarcinoma, Other Subtype	Prostate	Alive	T3a	N0	M0	0	282			TUMOR FREE		51	TCGA-EJ-A8FO	B751083D-BE6D-45DA-BE97-A6D41D8EBE97	NO	Not Available	24	-18875	Not Available	Not Applicable	Not Available	Not Available	Not Available	0	156	Not Available	Not Available	Not Available	Not Available
TCGA-KK-A8II	MALE	3467	Prostate Adenocarcinoma, Other Subtype	Prostate	Dead	T2c	N0	M0	1	626		Biochemical evidence of disease	WITH TUMOR		61	TCGA-KK-A8II	D05681CC-DFFA-44D0-B6A1-0A99A4CE3BE5	YES	Normal (no evidence of prostate cancer) [cM0]	28	-22460	-28	3467	11	Not Available	626	0	Not Available	YES	No Evidence of Extraprostatic Extension	NO	Not Available	TCGA-KK-A8II-D62409;TCGA-KK-A8II-D62410;TCGA-KK-A8II-D62412;TCGA-KK-A8II-D62413;TCGA-KK-A8II-D62416	46E75A86-3847-4901-A9E3-BA8A4B1F9EEE;DE73C80B-5FB5-4350-ADF7-018B3E8BFD2B;5D53B834-9CE7-4446-8AE5-DF47DEA4BED3;3780B9F2-C2CA-4DB2-A58E-6F6FA6A66A55;A00AC439-51F5-40A7-9590-7AF6B71FF39C	Not Available;Not Available;Not Available;Not Available;Not Available	25;25;25;25;25	1106;3467;3467;2738;2892	904;2453;2431;2516;2780	Lupron;Lupron;degarelix;Docetaxel;jevtana	Unknown;Clinical Progressive Disease;Clinical Progressive Disease;Clinical Progressive Disease;Clinical Progressive Disease	8;8;8;8;8	Not Available;Not Available;Not Available;Not Available;Not Available	Not Available;Not Available;Not Available;Not Available;Not Available	Not Available;Not Available;Not Available;Not Available;Not Available	Not Available;Not Available;Not Available;Not Available;Not Available	Not Applicable;Not Applicable;Not Applicable;Not Applicable;Not Applicable	Not Available;Not Available;Not Available;Not Available;Not Available	Not Available;Not Available;Not Available;Not Available;Not Available	NO;NO;NO;NO;NO
TCGA-VN-A88K	MALE	776	Prostate Adenocarcinoma Acinar Type	Prostate	Alive	T1c	N1	M0	0	776			Unknown		58	TCGA-VN-A88K	A186C956-6756-4339-9793-494FE9B80C94	NO	Equivocal	10	-21524	24	Not Applicable	24	-48	Not Available	0	776	YES	No Evidence of Extraprostatic Extension	YES	Extraprostatic Extension Localized (e.g. seminal vesicles)	TCGA-VN-A88K-D57666	1855423A-82D5-40A1-8789-9CB1346ACF7D	Not Available	19	Not Available	130	Lupron	Not Applicable	3	Not Available	Not Available	Not Available	Not Available	Not Applicable	Not Available	Not Available	YES
TCGA-YL-A8SH	MALE	875	Prostate Adenocarcinoma Acinar Type	Prostate	Dead	T3a	N0	M0	0	875			TUMOR FREE		69	TCGA-YL-A8SH	BFB973EB-D42D-4900-A606-A381D2317555	NO	Not Available	25	-25395	Not Available	875	Not Available	Not Available	Not Available	0	Not Available	NO	Not Available	NO	Not Available
TCGA-EJ-A46I	MALE	668	Prostate Adenocarcinoma Acinar Type	Prostate	Alive	T1c	N0	M0	0	668			TUMOR FREE		57	TCGA-EJ-A46I	9B59ED95-E97F-4356-B976-E3FA0E9EEE02	NO	Not Available	24	-21046	Not Available	Not Applicable	Not Available	Not Available	Not Available	0	668	Not Available	Not Available	Not Available	Not Available
TCGA-HC-7750	MALE	522	Prostate Adenocarcinoma Acinar Type	Prostate	Alive	T2b		M0	0	522			TUMOR FREE		50	TCGA-HC-7750	2d350c73-2a0b-4a3c-8d30-c6fcf6c3ffba	Not Available	Not Available	20	-18580	Not Available	Not Applicable	Not Available	Not Available	Not Available	0	34	Not Available	Not Available	Not Available	Not Available
TCGA-EJ-7318	MALE	1029	Prostate Adenocarcinoma Acinar Type	Prostate	Alive	T3a		M0	1	380		Locoregional Recurrence	WITH TUMOR		51	TCGA-EJ-7318	5e2ff1e6-87bc-4b91-a959-f0f553af4e27	YES	Not Available	3	-18686	Not Available	Not Applicable	Not Available	Not Available	189	0	510	Not Available	Not Available	Not Available	Not Available
TCGA-G9-7523	MALE	857	Prostate Adenocarcinoma Acinar Type	Prostate	Alive	T1c	N0	M0	0	857			TUMOR FREE		44	TCGA-G9-7523	93e78f4c-e74b-4675-8d2c-d641fa25d8f2	NO	Abnormal (not related to prostate cancer)	31	-16269	20	Not Applicable	20	Not Available	Not Available	0	324	YES	No Evidence of Extraprostatic Extension	NO	Not Available
TCGA-G9-6370	MALE	1156	Prostate Adenocarcinoma Acinar Type	Prostate	Alive	T1c	N0	M0	0	1156			TUMOR FREE		52	TCGA-G9-6370	f947b0bc-bdac-44e8-b5b9-ffae4147740a	NO	Not Available	7	-19149	Not Available	Not Applicable	Not Available	Not Available	Not Available	0	806	NO	Not Available	NO	Not Available
TCGA-CH-5765	MALE	700	Prostate Adenocarcinoma Acinar Type	Prostate	Alive	T3a	N0	M0	0	700			TUMOR FREE		55	TCGA-CH-5765	716eb429-d7af-4d4f-bd8d-afcff1a323ee	NO	Normal (no evidence of prostate cancer) [cM0]	16	-20364	31	Not Applicable	31	Not Available	Not Available	0	700	YES	No Evidence of Extraprostatic Extension	NO	Not Available
TCGA-EJ-5510	MALE	1887	Prostate Adenocarcinoma Acinar Type	Prostate	Alive	T1c	N0	M0	0	1887			TUMOR FREE		48	TCGA-EJ-5510	4a3d9efe-f24e-4135-8a70-e202651e7a81	NO	Normal (no evidence of prostate cancer) [cM0]	2	-17895	14	Not Applicable	14	Not Available	Not Available	0	738	YES	No Evidence of Extraprostatic Extension	NO	Not Available
TCGA-XJ-A83H	MALE	1280	Prostate Adenocarcinoma Acinar Type	Prostate	Alive	T2a		M0	0	1280			Unknown		57	TCGA-XJ-A83H	58C27028-F37C-4CF1-B134-BD9AEC9BF170	NO	Not Available	6	Not Available	Not Available	Not Applicable	Not Available	Not Available	Not Available	0	1280	NO	Not Available	NO	Not Available
TCGA-MG-AAMC	MALE	173	Prostate Adenocarcinoma Acinar Type	Prostate	Alive	T1c	N0	M0	0	173			TUMOR FREE		59	TCGA-MG-AAMC	9C8447AC-5B26-4558-8BFD-F0E7046C1FB9	NO	Not Available	28	-21846	Not Available	Not Applicable	Not Available	Not Available	Not Available	0	173	Not Available	Not Available	Not Available	Not Available
TCGA-M7-A724	MALE	889	Prostate Adenocarcinoma Acinar Type	Prostate	Alive	T1c	N0	M0	1				WITH TUMOR		64	TCGA-M7-A724	F8B98552-AE2A-4609-9929-7864485B3C51	NO	Abnormal (not related to prostate cancer)	10	-23595	11	Not Applicable	35	Not Available	Not Available	0	483	YES	No Evidence of Extraprostatic Extension	NO	Not Available	TCGA-M7-A724-D53340	C70450D6-AD22-472A-8566-0FCBE969A703	Not Available	10	Not Available	179	Lupron	Not Applicable	12	Not Available	Not Available	Not Available	Not Available	Not Applicable	Not Available	Not Available	YES
TCGA-EJ-7317	MALE	771	Prostate Adenocarcinoma Acinar Type	Prostate	Alive	T1c	N0	M0	0	771			TUMOR FREE		71	TCGA-EJ-7317	68fc3693-0910-4ee8-8997-99c6333b65f4	NO	Not Available	5	-26064	Not Available	Not Applicable	Not Available	Not Available	Not Available	0	285	Not Available	Not Available	Not Available	Not Available
TCGA-VP-A878	MALE	3130	Prostate Adenocarcinoma Acinar Type	Prostate	Alive	T1c	N1		1	98		Biochemical evidence of disease	Not Available		58	TCGA-VP-A878	48F36FBE-356A-40AF-B81F-8EA0B1369BAB	NO	Normal (no evidence of prostate cancer) [cM0]	27	-21402	35	Not Applicable	44	Not Available	98	0	2704	YES	Extraprostatic Extension (regional lymphadenopathy)[e.g. cN1]	NO	Not Available	TCGA-VP-A878-D64440;TCGA-VP-A878-D64443	FE7C794D-69BD-4C1E-A9FC-3EA33C83DE0D;3F20F81C-E5F0-4D71-A4AA-32D7B7A7FE20	Not Available;Not Available	2;2	Not Available;784	2376;115	Lupron;Zoladex	Not Applicable;Complete Response	9;9	Not Available;Not Available	Not Available;Not Available	Not Available;Not Available	Not Available;Not Available	Not Applicable;Not Applicable	Not Available;Not Available	Not Available;Not Available	YES;NO
TCGA-EJ-7786	MALE	1096	Prostate Adenocarcinoma Acinar Type	Prostate	Alive	T1c	N0	M0	0	1096			TUMOR FREE		62	TCGA-EJ-7786	9d499039-37ca-4300-ae95-04bbe007c0d2	NO	Not Available	6	-22793	Not Available	Not Applicable	Not Available	Not Available	Not Available	0	79	NO	Not Available	NO	Not Available
TCGA-HI-7170	MALE	2522	Prostate Adenocarcinoma Acinar Type	Prostate	Alive	T1c	N0	M0	0	2522			TUMOR FREE		58	TCGA-HI-7170	6394e00a-1f6f-4ea2-b885-373bbb59def9	NO	Normal (no evidence of prostate cancer) [cM0]	21	-21199	-96	Not Applicable	-92	-78	Not Available	0	1780	YES	No Evidence of Extraprostatic Extension	YES	No Evidence of Extraprostatic Extension
TCGA-HC-A48F	MALE	680	Prostate Adenocarcinoma Acinar Type	Prostate	Alive	T1c	N1	M0	0	680			WITH TUMOR		47	TCGA-HC-A48F	FF49E0F9-4007-4761-845E-B676B0FC9646	Not Available	Normal (no evidence of prostate cancer) [cM0]	21	-17434	29	Not Applicable	30	Not Available	Not Available	0	46	YES	No Evidence of Extraprostatic Extension	NO	Not Available	TCGA-HC-A48F-D64406	1383F0A9-3896-485B-8575-E3412A373B34	Not Available	29	Not Available	57	Eligard	Not Applicable	8	Not Available	Not Available	Not Available	Not Available	Not Applicable	Not Available	Not Available	YES
TCGA-HC-7819	MALE	543	Prostate Adenocarcinoma Acinar Type	Prostate	Alive	T2c	N0	M0	0	543			WITH TUMOR		53	TCGA-HC-7819	d1fd7be0-6daa-4f1f-a198-3dca7a797e49	Not Available	Not Available	20	-19663	Not Available	Not Applicable	Not Available	-73	Not Available	0	1	NO	Not Available	YES	No Evidence of Extraprostatic Extension
TCGA-XK-AAJU	MALE	1576	Prostate Adenocarcinoma Acinar Type	Prostate	Alive	T1c	N0	M0	0	1576			TUMOR FREE		65	TCGA-XK-AAJU	ED7084F8-060C-4780-8B35-A03A5EAB9684	NO	Normal (no evidence of prostate cancer) [cM0]	13	-23958	9	Not Applicable	Not Available	Not Available	Not Available	0	1206	NO	Not Available	NO	Not Available
TCGA-EJ-5496	MALE	595	Prostate Adenocarcinoma Acinar Type	Prostate	Alive	T1c	N0	M0	0	595			TUMOR FREE		59	TCGA-EJ-5496	6755c231-355f-4cc3-85f1-6306c7f5d44b	NO	Normal (no evidence of prostate cancer) [cM0]	30	-21897	15	Not Applicable	15	Not Available	Not Available	0	595	YES	No Evidence of Extraprostatic Extension	NO	Not Available
TCGA-HC-7213	MALE	1219	Prostate Adenocarcinoma Acinar Type	Prostate	Alive	T3b	N0	M0	1	170		Biochemical evidence of disease	TUMOR FREE		53	TCGA-HC-7213	26eefaa1-1666-4ce1-8cf4-f6fabff81fd2	YES	Not Available	10	-19699	Not Available	Not Applicable	22	34	170	0	60	YES	No Evidence of Extraprostatic Extension	YES	Extraprostatic Extension Localized (e.g. seminal vesicles)
TCGA-HC-7079	MALE	1184	Prostate Adenocarcinoma Acinar Type	Prostate	Alive	T3a	N0	M0	1	380		Biochemical evidence of disease	WITH TUMOR		51	TCGA-HC-7079	10fbe481-f111-4f88-ae45-4d67cb265567	Not Available	Not Available	10	-18734	Not Available	Not Applicable	Not Available	Not Available	Not Available	0	126	NO	Not Available	NO	Not Available
TCGA-G9-6371	MALE	1226	Prostate Adenocarcinoma Acinar Type	Prostate	Alive	T1c		M0	0	1226			TUMOR FREE		58	TCGA-G9-6371	d5c43a14-21ab-4178-ae33-2d8b7baa256f	NO	Not Available	6	-21365	Not Available	Not Applicable	Not Available	Not Available	Not Available	0	846	NO	Not Available	NO	Not Available
TCGA-V1-A8WW	MALE	1078	Prostate Adenocarcinoma Acinar Type	Prostate	Alive	T2b	N1	M0	1			Biochemical evidence of disease	Unknown		59	TCGA-V1-A8WW	D843996C-0F17-4482-8466-9F6144981B8A	NO	Not Available	15	-21900	Not Available	Not Applicable	Not Available	709	105	Not Available	709	NO	Not Available	YES	No Evidence of Extraprostatic Extension	TCGA-V1-A8WW-D70125	609DB5A7-FA2E-47F6-8F2C-206604C55158	Not Available	27	Not Available	112	LHRH Agonist	Clinical Progressive Disease	1	Not Available	Not Available	Not Available	Not Available	Not Applicable	Not Available	Not Available	YES
TCGA-ZG-A9N3	MALE	349	Prostate Adenocarcinoma Acinar Type	Prostate	Alive	T1c	N1	M0	1				WITH TUMOR		73	TCGA-ZG-A9N3	305B0B57-5952-43C7-9063-7BCD954EB44D	NO	Normal (no evidence of prostate cancer) [cM0]	18	-26902	7	Not Applicable	Not Available	7	Not Available	0	244	NO	Not Available	YES	Extraprostatic Extension Localized (e.g. seminal vesicles)	TCGA-ZG-A9N3-D69384	763F2F8B-6BF3-40DD-90AA-7EDA3529E190	Not Available	15	Not Available	140	Bicalutamid	Not Applicable	1	Not Available	Not Available	Not Available	Not Available	Not Applicable	Not Available	Not Available	YES
TCGA-EJ-7123	MALE	2572	Prostate Adenocarcinoma Acinar Type	Prostate	Alive	T1c	N0	M0	0	2572			TUMOR FREE		59	TCGA-EJ-7123	9519be01-d78d-462c-8a95-34149538afeb	NO	Not Available	5	-21741	Not Available	Not Applicable	Not Available	Not Available	Not Available	0	1491	NO	Not Available	NO	Not Available
TCGA-HI-7168	MALE	3323	Prostate Adenocarcinoma Acinar Type	Prostate	Alive	T1c	N0	M0	1	2505	Bone	Biochemical evidence of disease	Not Available		62	TCGA-HI-7168	25d70934-01a5-45a2-9960-68d3058b6965	YES	Normal (no evidence of prostate cancer) [cM0]	20	-22881	19	Not Applicable	Not Available	19	308	0	2315	NO	Not Available	YES	No Evidence of Extraprostatic Extension	TCGA-HI-7168-D29019;TCGA-HI-7168-D66331;TCGA-HI-7168-D66332	0f689e8f-3720-4bb6-9b8d-3fd7bf4a4164;40EC4A2B-7BA7-4D93-8CAC-FB9A4E814D2E;3BE278B3-B5EC-4581-B951-ABAA1EE4CE73	Not Available;Not Available;Not Available	20;10;10	1923;2014;Not Available	341;1552;2511	Lupron;Lupron;Lupron	Not Available;Complete Response;Not Applicable	2;10;10	13;Not Available;Not Available	22.5;Not Available;Not Available	mg;Not Available;Not Available	RECURRENCE;Not Available;Not Available	Not Applicable;Not Applicable;Not Applicable	1;Not Available;Not Available	IM;Not Available;Not Available	NO;NO;YES
TCGA-VP-A87E	MALE	2037	Prostate Adenocarcinoma Acinar Type	Prostate	Alive	T1c	N0	M0	0	2037			TUMOR FREE		59	TCGA-VP-A87E	DC20ECF0-2807-4675-A7FD-8EAD1CEE7EA0	NO	Normal (no evidence of prostate cancer) [cM0]	28	-21811	15	Not Applicable	15	Not Available	Not Available	0	2037	YES	No Evidence of Extraprostatic Extension	NO	Not Available
TCGA-XA-A8JR	MALE	376	Prostate Adenocarcinoma Acinar Type	Prostate	Alive	T2c	N0	M0	0	376			TUMOR FREE		68	TCGA-XA-A8JR	5E15DCC7-932E-4D9A-A765-BD5FF1CD7AEA	NO	Not Available	9	-25090	Not Available	Not Applicable	Not Available	Not Available	Not Available	0	119	Not Available	Not Available	Not Available	Not Available
TCGA-KK-A6E7	MALE	2760	Prostate Adenocarcinoma Acinar Type	Prostate	Alive	T1c	N1	M0	1	925		Biochemical evidence of disease	WITH TUMOR		46	TCGA-KK-A6E7	25C669B3-4D4A-4142-A403-677BE8522875	NO	Normal (no evidence of prostate cancer) [cM0]	27	-17074	-46	Not Applicable	-45	8	Not Available	0	2040	YES	No Evidence of Extraprostatic Extension	YES	No Evidence of Extraprostatic Extension;Equivocal
TCGA-ZG-A8QZ	MALE	308	Prostate Adenocarcinoma Acinar Type	Prostate	Alive	T2a	N1	M0	0	308			TUMOR FREE		65	TCGA-ZG-A8QZ	DAA9292E-8012-4AA2-8221-AD65FB1C7B78	NO	Normal (no evidence of prostate cancer) [cM0]	21	-23980	12	Not Applicable	42	Not Available	Not Available	0	308	YES	No Evidence of Extraprostatic Extension	NO	Not Available	TCGA-ZG-A8QZ-D62269	902E5135-56DC-4F4B-BBA2-6E24A498BF5D	Not Available	15	Not Available	89	Bicalutamide	Not Applicable	7	Not Available	Not Available	Not Available	Not Available	Not Applicable	Not Available	Not Available	YES
TCGA-EJ-7797	MALE	983	Prostate Adenocarcinoma Acinar Type	Prostate	Alive	T1c	N0	M0	0	983			TUMOR FREE		53	TCGA-EJ-7797	f98366df-9616-41c0-a6b8-ec92dca7177a	NO	Not Available	9	-19616	Not Available	Not Applicable	Not Available	Not Available	Not Available	0	187	NO	Not Available	NO	Not Available
TCGA-CH-5738	MALE	212	Prostate Adenocarcinoma Acinar Type	Prostate	Alive			M0	0	212			TUMOR FREE		72	TCGA-CH-5738	5828401b-0901-4a73-9d0c-1e85d3431475	NO	Not Available	16	-26329	Not Available	Not Applicable	Not Available	Not Available	Not Available	0	212	NO	Not Available	NO	Not Available
TCGA-KK-A6E1	MALE	2198	Prostate Adenocarcinoma Acinar Type	Prostate	Alive	T2c	N1	M0	0	2198			TUMOR FREE		57	TCGA-KK-A6E1	DEB57BD8-545F-477A-9A86-6BC6DB257270	NO	Normal (no evidence of prostate cancer) [cM0]	28	-21063	-24	Not Applicable	-24	Not Available	Not Available	0	1659	YES	No Evidence of Extraprostatic Extension	NO	Not Available	TCGA-KK-A6E1-D62513	56A45973-3117-4CC6-A0E8-BCEA71831497	Not Available	18	778	107	Lupron	Complete Response	7	Not Available	Not Available	Not Available	Not Available	Not Applicable	Not Available	Not Available	NO
TCGA-HC-A6HY	MALE	134	Prostate Adenocarcinoma Acinar Type	Prostate	Alive	T1c		M0	0	134			TUMOR FREE		51	TCGA-HC-A6HY	3D6ABC44-D094-4250-8DFC-347AE9C741F2	Not Available	Not Available	19	-18779	Not Available	Not Applicable	92	Not Available	Not Available	0	134	YES	No Evidence of Extraprostatic Extension	Unknown	Not Available
TCGA-VN-A88L	MALE	746	Prostate Adenocarcinoma Acinar Type	Prostate	Alive	T1c	N0	M0	0	746			TUMOR FREE		54	TCGA-VN-A88L	74602E83-3EE3-4EE7-B05A-135FBDDDCC5C	NO	Not Available	10	-20026	Not Available	Not Applicable	Not Available	79	Not Available	0	394	NO	Not Available	YES	No Evidence of Extraprostatic Extension
TCGA-TP-A8TT	MALE	526	Prostate Adenocarcinoma Acinar Type	Prostate	Alive	T1c	N0	M0	0	526			Unknown		64	TCGA-TP-A8TT	A13A7252-DE84-4950-9307-80FC8A6A668D	NO	Normal (no evidence of prostate cancer) [cM0]	28	-23476	23	Not Applicable	15	Not Available	Not Available	0	362	YES	No Evidence of Extraprostatic Extension	NO	Not Available
TCGA-TP-A8TV	MALE	610	Prostate Adenocarcinoma Acinar Type	Prostate	Alive	T1c	N0	M0	0	610			TUMOR FREE		62	TCGA-TP-A8TV	6F4C1006-519D-4B16-8C96-690C63BEA0B6	NO	Not Available	28	-22872	Not Available	Not Applicable	Not Available	Not Available	Not Available	0	249	NO	Not Available	NO	Not Available
TCGA-KK-A59X	MALE	2535	Prostate Adenocarcinoma Acinar Type	Prostate	Alive	T3a	N1	M0	1	2233	Other, specify	Locoregional Recurrence	TUMOR FREE		55	TCGA-KK-A59X	629855EA-551E-456C-B421-83B9A4EB3269	Not Available	Normal (no evidence of prostate cancer) [cM0]	28	-20416	12	Not Applicable	12	Not Available	Not Available	0	1712	YES	No Evidence of Extraprostatic Extension	NO	Not Available	TCGA-KK-A59X-D70537;TCGA-KK-A59X-D70538;TCGA-KK-A59X-D70539;TCGA-KK-A59X-D70540	64B9552C-D0FD-4B9B-B615-8C88D28E3DBB;63386B22-8EC8-4812-A272-9A67578AE508;3576D3AF-3981-49FA-9172-1BA765A26C53;B6E51412-43B1-4E08-AA7D-CA1830A95C8C	Not Available;Not Available;Not Available;Not Available	23;23;23;23	Not Available;2455;2455;Not Available	2169;2262;2262;2535	Leuprolide acetate;Cabazitaxel;Carboplatin;Abiraterone	Not Applicable;Partial Response;Partial Response;Not Applicable	2;2;2;2	Not Available;Not Available;Not Available;Not Available	Not Available;Not Available;Not Available;Not Available	Not Available;Not Available;Not Available;Not Available	Not Available;Not Available;Not Available;Not Available	Not Applicable;Not Applicable;Not Applicable;Not Applicable	Not Available;Not Available;Not Available;Not Available	Not Available;Not Available;Not Available;Not Available	YES;NO;NO;YES
TCGA-V1-A9OY	MALE	1067	Prostate Adenocarcinoma Acinar Type	Prostate	Alive	T2	N1	M0	0	1067			Unknown		57	TCGA-V1-A9OY	69FC0351-6496-46B5-BE22-25B80C1DC4CC	NO	Not Available	23	-21170	Not Available	Not Applicable	Not Available	Not Available	Not Available	Not Available	170	NO	Not Available	NO	Not Available
TCGA-G9-6379	MALE	1778	Prostate Adenocarcinoma Acinar Type	Prostate	Alive	T1b	N0	M0	0	1778			TUMOR FREE		68	TCGA-G9-6379	d33074f0-5f88-4995-9439-76068a9f4836	NO	Not Available	29	-25126	Not Available	Not Applicable	Not Available	Not Available	Not Available	0	1393	NO	Not Available	NO	Not Available
TCGA-EJ-7330	MALE	191	Prostate Adenocarcinoma Acinar Type	Prostate	Alive	T1c	N0	M0	0	191			TUMOR FREE		68	TCGA-EJ-7330	7bc369b7-007b-4b10-bd92-5d326dabf675	NO	Not Available	5	-25050	Not Available	Not Applicable	Not Available	Not Available	Not Available	0	191	NO	Not Available	NO	Not Available
TCGA-YL-A9WY	MALE	1098	Prostate Adenocarcinoma Acinar Type	Prostate	Alive	T3a	N1	M0	1	765		Biochemical evidence of disease	WITH TUMOR		57	TCGA-YL-A9WY	D7E22AF5-88AA-4A83-985C-1D346DFF652D	YES	Normal (no evidence of prostate cancer) [cM0]	13	-21164	50	Not Applicable	Not Available	62	765	0	846	NO	Not Available	YES	Extraprostatic Extension Localized (e.g. seminal vesicles);Extraprostatic Extension (regional lymphadenopathy) [e.g. cN1]	TCGA-YL-A9WY-D58521;TCGA-YL-A9WY-D58522	C7EF3C8D-E120-44AF-8F9B-D62295CAF1E1;8C5A9B07-A5AA-448D-A1B7-3A0B94A4F429	Not Available;Not Available	13;13	Not Available;Not Available	236;236	Casodex;Lupron	Not Applicable;Not Applicable	4;4	Not Available;Not Available	Not Available;Not Available	Not Available;Not Available	Not Available;Not Available	Not Applicable;Not Applicable	Not Available;Not Available	Not Available;Not Available	YES;YES
TCGA-VN-A88N	MALE	766	Prostate Adenocarcinoma Acinar Type	Prostate	Alive	T1c	N0	M0	0	766			TUMOR FREE		62	TCGA-VN-A88N	E9A4C770-665F-454B-81F7-B8AE3F1E154E	NO	Equivocal	10	-22695	98	Not Applicable	98	-117	Not Available	0	176	YES	No Evidence of Extraprostatic Extension	YES	No Evidence of Extraprostatic Extension
TCGA-EJ-A46D	MALE	626	Prostate Adenocarcinoma Acinar Type	Prostate	Alive	T2c	N0	M0	0	626			TUMOR FREE		53	TCGA-EJ-A46D	93D10D8B-5F98-4D2C-8AF3-11471385D4D4	NO	Normal (no evidence of prostate cancer) [cM0]	22	-19466	42	Not Applicable	Not Available	Not Available	Not Available	0	129	Not Available	Not Available	Not Available	Not Available
TCGA-EJ-A8FU	MALE	138	Prostate Adenocarcinoma Acinar Type	Prostate	Alive	T3a	N0	M0	0	138			TUMOR FREE		64	TCGA-EJ-A8FU	23E56E08-E11D-4E83-88A8-1254675B3AF8	Not Available	Not Available	24	-23472	Not Available	Not Applicable	Not Available	Not Available	Not Available	0	82	Not Available	Not Available	Not Available	Not Available
TCGA-EJ-A7NK	MALE	476	Prostate Adenocarcinoma Acinar Type	Prostate	Alive	T3a	N0	M0	0	476			TUMOR FREE		58	TCGA-EJ-A7NK	C362F6F9-4CE6-4659-8C36-4CD45C72FB03	NO	Not Available	4	-21530	Not Available	Not Applicable	Not Available	Not Available	Not Available	0	295	Not Available	Not Available	Not Available	Not Available
TCGA-HC-7209	MALE	440	Prostate Adenocarcinoma Acinar Type	Prostate	Alive	T2b	N0		0	440			TUMOR FREE		60	TCGA-HC-7209	582d1177-73b0-4a9c-8505-70d6b402bd01	Not Available	Not Available	10	-22129	Not Available	Not Applicable	Not Available	Not Available	Not Available	0	41	Not Available	Not Available	Not Available	Not Available
TCGA-ZG-A9LS	MALE	516	Prostate Adenocarcinoma Acinar Type	Prostate	Alive	T2a	N1	M0	0	516			WITH TUMOR		64	TCGA-ZG-A9LS	AFA7D9A2-3998-4182-BF63-54895ED2DE37	NO	Normal (no evidence of prostate cancer) [cM0]	18	-23540	16	Not Applicable	16	Not Available	Not Available	0	211	YES	No Evidence of Extraprostatic Extension	NO	Not Available
TCGA-EJ-7115	MALE	2687	Prostate Adenocarcinoma Acinar Type	Prostate	Alive	T1c	N0	M0	0	2687			TUMOR FREE		65	TCGA-EJ-7115	c606918f-e8c0-4019-ad6f-47d5cd7615c4	NO	Normal (no evidence of prostate cancer) [cM0]	5	-23986	10	Not Applicable	10	Not Available	Not Available	0	822	YES	No Evidence of Extraprostatic Extension	NO	Not Available
TCGA-CH-5763	MALE	365	Prostate Adenocarcinoma Acinar Type	Prostate	Alive	T3a	N0	M0	0	365			TUMOR FREE		66	TCGA-CH-5763	18e79a01-07a2-4cd5-b700-71d41724e041	NO	Normal (no evidence of prostate cancer) [cM0]	16	-24380	0	Not Applicable	0	Not Available	Not Available	0	365	YES	No Evidence of Extraprostatic Extension	NO	Not Available
TCGA-2A-AAYU	MALE	615	Prostate Adenocarcinoma Acinar Type	Prostate	Alive	T1c	N0	M0	0	615			TUMOR FREE		56	TCGA-2A-AAYU	AA1A3A43-2F9C-456C-BA74-81C29B9801CB	NO	Not Available	7	-20582	Not Available	Not Applicable	Not Available	52	Not Available	0	615	NO	Not Available	YES	Extraprostatic Extension Localized (e.g. seminal vesicles)
TCGA-XK-AAJ3	MALE	1262	Prostate Adenocarcinoma Acinar Type	Prostate	Alive	T1c	N0	M0	0	1262			TUMOR FREE		56	TCGA-XK-AAJ3	06C9EB11-6018-4015-9FBE-B46886B2C3E0	NO	Normal (no evidence of prostate cancer) [cM0]	12	-20604	13	Not Applicable	6	Not Available	Not Available	0	868	YES	No Evidence of Extraprostatic Extension	NO	Not Available
TCGA-V1-A9OL	MALE	1913	Prostate Adenocarcinoma Acinar Type	Prostate	Alive	T2	N0	M0	1	105		Biochemical evidence of disease	Unknown		65	TCGA-V1-A9OL	FCBD7B29-12DA-44C8-B241-1388D1B15684	NO	Not Available	11	-24090	Not Available	Not Applicable	19	Not Available	131	Not Available	589	YES	No Evidence of Extraprostatic Extension	NO	Not Available
TCGA-TK-A8OK	MALE	27	Prostate Adenocarcinoma Acinar Type	Prostate	Alive			M0	0	27			Not Available		73	TCGA-TK-A8OK	4FDC9F5A-7BA1-4F80-B3DB-2B7CBE505217	Not Available	Not Available	14	-26976	Not Available	Not Applicable	Not Available	Not Available	Not Available	0	27	Not Available	Not Available	Not Available	Not Available
TCGA-EJ-A46B	MALE	657	Prostate Adenocarcinoma Acinar Type	Prostate	Alive	T1c	N0	M0	0	657			TUMOR FREE		66	TCGA-EJ-A46B	1170F449-DFB5-417A-A89B-B2229A2785DB	NO	Normal (no evidence of prostate cancer) [cM0]	22	-24305	10	Not Applicable	10	Not Available	Not Available	0	162	YES	No Evidence of Extraprostatic Extension	Not Available	Not Available
TCGA-J4-A83N	MALE	992	Prostate Adenocarcinoma Acinar Type	Prostate	Alive	T1c		M0	1	433		New Primary Tumor	TUMOR FREE		57	TCGA-J4-A83N	C024C4B6-0143-4071-9175-7435F1EAAC58	NO	Not Available	20	-20841	Not Available	Not Applicable	Not Available	Not Available	Not Available	0	617	Not Available	Not Available	Not Available	Not Available	TCGA-J4-A83N-D55927	E256FB5D-6D59-4D56-AA12-3D759508060D	Not Available	20	Not Available	488	Gemcitabine	Not Applicable	1	Not Available	Not Available	Not Available	Not Available	Not Applicable	Not Available	Not Available	YES
TCGA-J4-A67N	MALE	937	Prostate Adenocarcinoma Acinar Type	Prostate	Alive	T2a	N0	M0	1	442		Biochemical evidence of disease	WITH TUMOR		61	TCGA-J4-A67N	00F7F9D3-7A34-4A5B-9D19-38810DCABBBA	YES	Not Available	16	-22420	Not Available	Not Applicable	Not Available	Not Available	442	0	503	Not Available	Not Available	Not Available	Not Available
TCGA-CH-5741	MALE	395	Prostate Adenocarcinoma Acinar Type	Prostate	Alive	T3b	N1	M0	0	395			TUMOR FREE		56	TCGA-CH-5741	b3bf57d4-e31a-4740-b438-fa826fb79550	NO	Normal (no evidence of prostate cancer) [cM0]	16	-20759	30	Not Applicable	30	Not Available	Not Available	0	395	YES	No Evidence of Extraprostatic Extension	NO	Not Available	TCGA-CH-5741-D37729	614689F1-AD81-4EDE-A7ED-BEC1E836A7DC	Not Available	6	334	61	Leuprorelin	Complete Response	12	Not Available	Not Available	Not Available	Not Available	Not Applicable	Not Available	Not Available	NO
TCGA-G9-6333	MALE	2465	Prostate Adenocarcinoma Acinar Type	Prostate	Alive	T1c	N0	M0	0	2465			TUMOR FREE		66	TCGA-G9-6333	64bf32c9-9466-404a-a147-e7a0b9e91e34	NO	Normal (no evidence of prostate cancer) [cM0]	19	-24249	1102	Not Applicable	1102	Not Available	Not Available	0	1925	YES	No Evidence of Extraprostatic Extension	NO	Not Available
TCGA-EJ-7315	MALE	1008	Prostate Adenocarcinoma Acinar Type	Prostate	Alive	T2a	N0	M0	0	1008			TUMOR FREE		68	TCGA-EJ-7315	2c7ec330-261e-49c7-9424-6d83641dba6d	NO	Not Available	5	-25154	Not Available	Not Applicable	Not Available	Not Available	Not Available	0	289	NO	Not Available	NO	Not Available
TCGA-HC-7738	MALE	964	Prostate Adenocarcinoma Acinar Type	Prostate	Alive	T2c		M0	1	420	Other, specify	Biochemical evidence of disease	TUMOR FREE		58	TCGA-HC-7738	698ce9a9-6512-4fb8-a574-a26ee259414c	Not Available	Not Available	29	-21195	Not Available	Not Applicable	Not Available	Not Available	Not Available	0	81	Not Available	Not Available	Not Available	Not Available
TCGA-EJ-7325	MALE	1070	Prostate Adenocarcinoma Acinar Type	Prostate	Alive	T3b	N0	M0	0	1070			TUMOR FREE		63	TCGA-EJ-7325	45a04209-8fac-4181-bba3-1437c8fd7f09	NO	Not Available	3	-23029	Not Available	Not Applicable	Not Available	Not Available	Not Available	0	533	Not Available	Not Available	Not Available	Not Available
TCGA-G9-6366	MALE	1947	Prostate Adenocarcinoma Acinar Type	Prostate	Alive	T1c			0	1947			Not Available		61	TCGA-G9-6366	df3abb97-c790-4ff6-a726-6645b3058d72	NO	Not Available	8	-22428	Not Available	Not Applicable	Not Available	Not Available	Not Available	0	101	NO	Not Available	NO	Not Available
TCGA-CH-5737	MALE	91	Prostate Adenocarcinoma Acinar Type	Prostate	Alive	T2c	N0	M0	0	91			TUMOR FREE		73	TCGA-CH-5737	4f9f1fce-d96e-407b-a873-56129985aece	NO	Normal (no evidence of prostate cancer) [cM0]	16	-26753	91	Not Applicable	91	91	Not Available	0	91	YES	No Evidence of Extraprostatic Extension	YES	No Evidence of Extraprostatic Extension
TCGA-CH-5788	MALE	821	Prostate Adenocarcinoma Acinar Type	Prostate	Alive	T3b	N1	M0	1				Discrepancy		69	TCGA-CH-5788	c039014f-821c-43d6-9d3c-914f9c8d98fa	YES	Normal (no evidence of prostate cancer) [cM0]	16	-25233	31	Not Applicable	31	Not Available	786	0	821	YES	No Evidence of Extraprostatic Extension	NO	Not Available	TCGA-CH-5788-D37733;TCGA-CH-5788-D37734	1CA58FB7-31C3-4297-82C6-97F2235F8F8D;E18EFBDB-202F-41B1-8C33-30DF5FB17CD7	n/a;n/a	6;6	396;Not Available	151;609	Triptorelin;Leuprorelin	Clinical Progressive Disease;Not Applicable	12;12	Not Available;Not Available	Not Available;Not Available	Not Available;Not Available	Not Available;Not Available	Not Applicable;Not Applicable	Not Available;Not Available	Not Available;Not Available	NO;YES
TCGA-J4-A67T	MALE	183	Prostate Adenocarcinoma Acinar Type	Prostate	Alive	T1c		M0	0	183			TUMOR FREE		63	TCGA-J4-A67T	432F15BA-7401-4827-83A5-3EAAFAAA4BEA	NO	Not Available	16	-23211	Not Available	Not Applicable	Not Available	Not Available	Not Available	0	183	Not Available	Not Available	Not Available	Not Available
TCGA-KK-A6E4	MALE	3502	Prostate Adenocarcinoma Acinar Type	Prostate	Dead	T1c	N0	M0	0	3502			TUMOR FREE		69	TCGA-KK-A6E4	DCF383D5-B25A-4EA9-A3F4-4D7EA5DDD9EF	NO	Not Available	27	-25338	Not Available	Not Applicable	Not Available	Not Available	Not Available	0	2753	NO	Not Available	NO	Not Available
TCGA-G9-6342	MALE	1696	Prostate Adenocarcinoma Acinar Type	Prostate	Alive	T2c		M0	0	1696			TUMOR FREE		61	TCGA-G9-6342	00e41e6a-9fe7-44f9-978b-7b05b179506a	NO	Normal (no evidence of prostate cancer) [cM0]	16	-22472	32	Not Applicable	36	Not Available	Not Available	0	1338	YES	No Evidence of Extraprostatic Extension	NO	Not Available
TCGA-KK-A6DY	MALE	4295	Prostate Adenocarcinoma Acinar Type	Prostate	Alive	T1c	N0	M0	0	4295			WITH TUMOR		50	TCGA-KK-A6DY	B1BDAF2D-7D84-4409-9427-5390150BB96D	NO	Not Available	27	-18420	Not Available	Not Applicable	Not Available	Not Available	Not Available	0	3524	NO	Not Available	NO	Not Available
TCGA-G9-7522	MALE	1078	Prostate Adenocarcinoma Acinar Type	Prostate	Alive	T1c	N0	M0	0	1078			TUMOR FREE		49	TCGA-G9-7522	87959988-bb25-47ee-afc1-9af92592bbe7	NO	Not Available	31	-18033	Not Available	Not Applicable	Not Available	Not Available	Not Available	0	452	NO	Not Available	NO	Not Available
TCGA-HC-7230	MALE	1001	Prostate Adenocarcinoma Acinar Type	Prostate	Alive	T2c	N0		0	1001			TUMOR FREE		50	TCGA-HC-7230	03c66cf8-bc68-4ee1-a322-689a29b72262	Not Available	Not Available	6	-18577	Not Available	Not Applicable	Not Available	Not Available	Not Available	0	51	Not Available	Not Available	Not Available	Not Available
TCGA-2A-A8VV	MALE	671	Prostate Adenocarcinoma Acinar Type	Prostate	Alive	T2b	N0	M0	0	671			TUMOR FREE		52	TCGA-2A-A8VV	75A7AFB5-66D5-47E3-8A8A-3E3A1E749A96	NO	Equivocal	29	-19065	167	Not Applicable	29	204	Not Available	0	671	YES	No Evidence of Extraprostatic Extension	YES	No Evidence of Extraprostatic Extension
TCGA-EJ-5514	MALE	1829	Prostate Adenocarcinoma Acinar Type	Prostate	Alive	T1c	N0	M0	0	1829			TUMOR FREE		66	TCGA-EJ-5514	f82d53b1-3df8-4249-a615-464c9f4e0a32	NO	Normal (no evidence of prostate cancer) [cM0]	3	-24165	7	Not Applicable	Not Available	Not Available	Not Available	0	724	NO	Not Available	NO	Not Available
TCGA-VP-A87H	MALE	663	Prostate Adenocarcinoma Acinar Type	Prostate	Alive	T2	N0	M0	0	663			WITH TUMOR		76	TCGA-VP-A87H	661DC657-D2B3-44FA-B859-2C4EE42B0046	NO	Not Available	28	-28060	Not Available	Not Applicable	24	Not Available	Not Available	0	663	YES	No Evidence of Extraprostatic Extension	NO	Not Available
TCGA-YL-A8SA	MALE	512	Prostate Adenocarcinoma Acinar Type	Prostate	Alive	T2b	N0	M0	0	512			Unknown		69	TCGA-YL-A8SA	2919AFA2-3FEE-43BD-AE68-E70718E73608	NO	Not Available	25	-25340	Not Available	Not Applicable	Not Available	Not Available	Not Available	0	512	NO	Not Available	NO	Not Available
TCGA-G9-6351	MALE	2048	Prostate Adenocarcinoma Acinar Type	Prostate	Alive	T1c		M0	0	2048			TUMOR FREE		51	TCGA-G9-6351	f59b9c65-46e8-4cc3-aa71-8844f6c2273c	NO	Normal (no evidence of prostate cancer) [cM0]	14	-18723	8	Not Applicable	11	Not Available	Not Available	0	1215	YES	No Evidence of Extraprostatic Extension	NO	Not Available
TCGA-KK-A7AQ	MALE	1610	Prostate Adenocarcinoma Acinar Type	Prostate	Alive	T2a	N0	M0	1	1217		Biochemical evidence of disease	TUMOR FREE		62	TCGA-KK-A7AQ	CECF4EE9-7610-4F47-A825-7FDE8233B75D	NO	Not Available	19	-22731	Not Available	Not Applicable	Not Available	38	1217	0	1386	Not Available	Not Available	YES	No Evidence of Extraprostatic Extension	TCGA-KK-A7AQ-D63732;TCGA-KK-A7AQ-D63733	D6FE26E6-1169-401A-A78C-D978A446FA6B;688E9502-0AD4-40D6-B3B3-9F899A82D6A7	Not Available;Not Available	25;25	Not Available;Not Available	1219;1219	Abiraterone;Leuprolide acetate	Not Applicable;Not Applicable	8;8	Not Available;Not Available	Not Available;Not Available	Not Available;Not Available	Not Available;Not Available	Not Applicable;Not Applicable	Not Available;Not Available	Not Available;Not Available	YES;YES
TCGA-XK-AAJR	MALE	1124	Prostate Adenocarcinoma Acinar Type	Prostate	Alive	T1c	N0	M0	1	131		Biochemical evidence of disease	TUMOR FREE		61	TCGA-XK-AAJR	A3A4A518-2DAC-4846-9476-1AA7E0C1FB5E	YES	Normal (no evidence of prostate cancer) [cM0]	13	-22643	12	Not Applicable	10	Not Available	131	0	824	YES	No Evidence of Extraprostatic Extension	NO	Not Available
TCGA-CH-5766	MALE	31	Prostate Adenocarcinoma Acinar Type	Prostate	Alive	T3a	N1	M0	0	31			TUMOR FREE		55	TCGA-CH-5766	a5c77ab6-6e98-4a3d-81c8-f3d5fabd31d2	NO	Normal (no evidence of prostate cancer) [cM0]	16	-20392	31	Not Applicable	31	Not Available	Not Available	0	31	YES	No Evidence of Extraprostatic Extension	NO	Not Available
TCGA-G9-6384	MALE	765	Prostate Adenocarcinoma Acinar Type	Prostate	Alive	T1c	N0	M0	0	765			TUMOR FREE		53	TCGA-G9-6384	a279d5aa-51f7-4e75-9e14-b206b97ec4bd	NO	Not Available	2	-19620	Not Available	Not Applicable	Not Available	Not Available	Not Available	0	390	NO	Not Available	NO	Not Available
TCGA-YL-A8HO	MALE	2304	Prostate Adenocarcinoma Acinar Type	Prostate	Alive	T3a	N0	M0	1	1068		Biochemical evidence of disease	Unknown		67	TCGA-YL-A8HO	B7C8CA4C-8D9C-4C5B-99EE-2FCEBE4F70E6	NO	Abnormal (not related to prostate cancer)	14	-24509	62	Not Applicable	117	Not Available	1068	0	2183	YES	No Evidence of Extraprostatic Extension	NO	Not Available
TCGA-ZG-A9NI	MALE	132	Prostate Adenocarcinoma Acinar Type	Prostate	Alive	T2a	N0	M0	0	132			TUMOR FREE		73	TCGA-ZG-A9NI	03C15D06-B81E-433C-9DE4-906CBA91539F	NO	Normal (no evidence of prostate cancer) [cM0]	18	-26697	22	Not Applicable	22	Not Available	Not Available	0	132	YES	No Evidence of Extraprostatic Extension	NO	Not Available
TCGA-HC-A9TH	MALE	844	Prostate Adenocarcinoma Acinar Type	Prostate	Alive	T1b	N0	M0	1	351	Other, specify	Biochemical evidence of disease	WITH TUMOR		58	TCGA-HC-A9TH	433D1441-6D5B-4455-A731-65F172BB016D	NO	Normal (no evidence of prostate cancer) [cM0]	10	-21460	155	Not Applicable	Not Available	Not Available	Not Available	0	295	Unknown	Not Available	Unknown	Not Available	TCGA-HC-A9TH-D72402	8FB04CAA-CF96-4098-A216-11DEC110C5D4	Not Available	10	Not Available	455	Firmagon	Not Applicable	6	Not Available	Not Available	Not Available	Not Available	Not Applicable	Not Available	Not Available	YES
TCGA-G9-A9S0	MALE	791	Prostate Adenocarcinoma Acinar Type	Prostate	Dead	T2a	N1	M0	1	423	Bone	Distant Metastasis	WITH TUMOR		53	TCGA-G9-A9S0	084AC674-F4CF-4A4A-A6A2-687C05C272EA	YES	Normal (no evidence of prostate cancer) [cM0]	17	-19530	73	791	73	Not Available	429	0	Not Available	YES	No Evidence of Extraprostatic Extension	NO	Not Available	TCGA-G9-A9S0-D60764;TCGA-G9-A9S0-D60766;TCGA-G9-A9S0-D60767;TCGA-G9-A9S0-D60768	77C8FAC6-FFCB-4ED2-9C2C-DFD81649CDFE;F7B52ECE-C4B6-460B-93FE-80E2B0FBB5E1;47E9F8B2-F44D-49A1-ACED-7B3CE938AD99;4F7E50A0-C217-4635-A1E3-677D4B516094	Not Available;Not Available;Not Available;Not Available	16;16;16;16	762;528;654;727	115;444;591;727	Zoladex;casodex;taxotere;cabazitaxel	Clinical Progressive Disease;Clinical Progressive Disease;Clinical Progressive Disease;Clinical Progressive Disease	6;6;6;6	Not Available;Not Available;Not Available;Not Available	Not Available;Not Available;Not Available;Not Available	Not Available;Not Available;Not Available;Not Available	Not Available;Not Available;Not Available;Not Available	Not Applicable;Not Applicable;Not Applicable;Not Applicable	Not Available;Not Available;Not Available;Not Available	Not Available;Not Available;Not Available;Not Available	NO;NO;NO;NO
TCGA-HC-A631	MALE	54	Prostate Adenocarcinoma Acinar Type	Prostate	Alive	T2	N0	M0	0	54			WITH TUMOR		67	TCGA-HC-A631	DB4793DC-CD45-4B81-93CE-8322031C2AA3	Not Available	Normal (no evidence of prostate cancer) [cM0]	22	-24749	25	Not Applicable	21	Not Available	Not Available	0	54	YES	No Evidence of Extraprostatic Extension	Unknown	Not Available
TCGA-EJ-A46G	MALE	668	Prostate Adenocarcinoma, Other Subtype	Prostate	Alive	T3a	N0	M0	0	668			TUMOR FREE		71	TCGA-EJ-A46G	969399CD-47B6-4C0F-8939-3860BE3014F9	NO	Normal (no evidence of prostate cancer) [cM0]	24	-26219	28	Not Applicable	Not Available	Not Available	Not Available	0	93	Not Available	Not Available	Not Available	Not Available
TCGA-HI-7169	MALE	2684	Prostate Adenocarcinoma Acinar Type	Prostate	Alive	T2b	N0	M0	0	2684			TUMOR FREE		55	TCGA-HI-7169	11fb5853-8eeb-4ad8-825d-3eaaf3fa08d6	NO	Normal (no evidence of prostate cancer) [cM0]	21	-20133	33	Not Applicable	Not Available	Not Available	Not Available	0	1949	NO	Not Available	NO	Not Available
TCGA-V1-A8WS	MALE	474	Prostate Adenocarcinoma Acinar Type	Prostate	Alive	T1c		M0	1			Biochemical evidence of disease	Unknown		56	TCGA-V1-A8WS	BEA84D33-3286-44E2-9595-893C34A01F58	NO	Not Available	23	-20805	Not Available	Not Applicable	Not Available	Not Available	Not Available	Not Available	474	NO	Not Available	NO	Not Available
TCGA-CH-5768	MALE	731	Prostate Adenocarcinoma Acinar Type	Prostate	Alive	T3a	N0	M0	0	731			TUMOR FREE		72	TCGA-CH-5768	f6c61a22-a711-416d-9e65-6a1b957e5b2e	NO	Normal (no evidence of prostate cancer) [cM0]	16	-26480	30	Not Applicable	30	Not Available	Not Available	0	731	YES	No Evidence of Extraprostatic Extension	NO	Not Available
TCGA-G9-6361	MALE	1415	Prostate Adenocarcinoma Acinar Type	Prostate	Alive	T2c	N0	M0	0	1415			TUMOR FREE		61	TCGA-G9-6361	71d14304-ccb0-4a4c-b935-8c014ca75fd0	NO	Normal (no evidence of prostate cancer) [cM0]	13	-22565	38	Not Applicable	31	Not Available	Not Available	0	1008	YES	No Evidence of Extraprostatic Extension	NO	Not Available
TCGA-J4-A6M7	MALE	512	Prostate Adenocarcinoma Acinar Type	Prostate	Alive	T2		M0	0	512			TUMOR FREE		53	TCGA-J4-A6M7	F00B4A22-C327-4FBB-A9A3-4418C13E2A48	NO	Not Available	23	-19640	Not Available	Not Applicable	Not Available	Not Available	Not Available	0	279	Not Available	Not Available	Not Available	Not Available
TCGA-KK-A8IG	MALE	2505	Prostate Adenocarcinoma Acinar Type	Prostate	Alive	T2a	N0	M0	0	2505			TUMOR FREE		55	TCGA-KK-A8IG	1E3C1D8F-B3C9-47BE-89E4-22E6B16ED2AE	NO	Normal (no evidence of prostate cancer) [cM0]	19	-20266	63	Not Applicable	63	Not Available	Not Available	0	2211	YES	No Evidence of Extraprostatic Extension	NO	Not Available
TCGA-HC-7741	MALE	2725	Prostate Adenocarcinoma Acinar Type	Prostate	Alive	T3b	N0	M0	1			Biochemical evidence of disease	TUMOR FREE		67	TCGA-HC-7741	231a45e7-ad33-4789-a9fc-74ce7a18fcc3	NO	Normal (no evidence of prostate cancer) [cM0]	20	-24608	9	Not Applicable	9	Not Available	Not Available	0	1752	YES	Not Available	Unknown	Not Available
TCGA-CH-5767	MALE	458	Prostate Adenocarcinoma Acinar Type	Prostate	Alive	T2c	N0	M0	0	458			TUMOR FREE		66	TCGA-CH-5767	8dc53431-44ab-485e-b4e6-c3d06509506d	NO	Not Available	16	-24287	Not Available	Not Applicable	Not Available	Not Available	Not Available	0	458	NO	Not Available	NO	Not Available
TCGA-EJ-A65G	MALE	666	Prostate Adenocarcinoma Acinar Type	Prostate	Alive	T2c	N0	M0	0	666			TUMOR FREE		57	TCGA-EJ-A65G	8BFAC5B9-FA2B-4B6E-9537-E9D8A2F0D1DC	NO	Not Available	5	-20821	Not Available	Not Applicable	Not Available	Not Available	Not Available	0	278	Not Available	Not Available	Not Available	Not Available
TCGA-HC-A8D1	MALE	573	Prostate Adenocarcinoma Acinar Type	Prostate	Alive	T2	N0	M0	0	573			TUMOR FREE		68	TCGA-HC-A8D1	341940FC-DD2A-485C-A359-D5E5EDB22312	NO	Normal (no evidence of prostate cancer) [cM0]	28	-25137	14	Not Applicable	Not Available	Not Available	Not Available	0	168	NO	Not Available	NO	Not Available
TCGA-V1-A8MK	MALE	508	Prostate Adenocarcinoma Acinar Type	Prostate	Alive	T2a	N0	M0	0	508			Unknown		41	TCGA-V1-A8MK	9938C4AD-748C-4086-9081-FAC0AEFAD440	YES	Not Available	15	-15330	Not Available	Not Applicable	Not Available	Not Available	Not Available	Not Available	508	NO	Not Available	NO	Not Available
TCGA-ZG-A9MC	MALE	455	Prostate Adenocarcinoma Acinar Type	Prostate	Alive	T2a	N1	M0	1				WITH TUMOR		69	TCGA-ZG-A9MC	7EFC26B2-EFF9-4F1E-9F4B-F26AF072C84A	NO	Normal (no evidence of prostate cancer) [cM0]	18	-25477	3	Not Applicable	Not Available	0	Not Available	0	428	NO	Not Available	YES	Extraprostatic Extension Localized (e.g. seminal vesicles)
TCGA-HC-7736	MALE	1103	Prostate Adenocarcinoma Acinar Type	Prostate	Alive	T2b	N0	M0	0	1103			TUMOR FREE		59	TCGA-HC-7736	922e5166-85f5-4365-9c09-f8bdc1722da6	Not Available	Not Available	11	-21703	Not Available	Not Applicable	-21	Not Available	Not Available	0	22	YES	No Evidence of Extraprostatic Extension	Not Available	Not Available
TCGA-EJ-5524	MALE	1882	Prostate Adenocarcinoma Acinar Type	Prostate	Alive	T2b	N0	M0	1	265		Locoregional Recurrence	WITH TUMOR		57	TCGA-EJ-5524	4048c139-1329-4e6a-8d2f-c0aa104a68ee	NO	Not Available	4	-20854	Not Available	Not Applicable	Not Available	Not Available	Not Available	0	834	NO	Not Available	NO	Not Available
TCGA-FC-A5OB	MALE	680	Prostate Adenocarcinoma Acinar Type	Prostate	Alive	T3a	N0	M0	0	680			WITH TUMOR		53	TCGA-FC-A5OB	F7238E82-A394-4A7C-8514-6241D0AA17E3	NO	Abnormal (not related to prostate cancer)	12	-19413	9	Not Applicable	9	Not Available	Not Available	0	273	YES	No Evidence of Extraprostatic Extension	NO	Not Available	TCGA-FC-A5OB-D61436	8B5BACC2-F2B9-4EE7-9C22-44FEAFA0C8A1	Not Available	30	Not Available	118	Lupron	Not Applicable	6	Not Available	Not Available	Not Available	Not Available	Not Applicable	Not Available	Not Available	YES
TCGA-KC-A7FD	MALE	270	Prostate Adenocarcinoma Acinar Type	Prostate	Alive	T1c	N0	M0	0	270			TUMOR FREE		62	TCGA-KC-A7FD	88658B66-F293-4AFF-9E33-05ABFAFD3B43	NO	Not Available	25	-22745	Not Available	Not Applicable	29	45	Not Available	0	270	YES	No Evidence of Extraprostatic Extension	YES	No Evidence of Extraprostatic Extension
TCGA-J4-A83I	MALE	685	Prostate Adenocarcinoma Acinar Type	Prostate	Alive	T1c	N0	M0	0	685			TUMOR FREE		63	TCGA-J4-A83I	5DC7E186-7E01-4A54-8AE8-350DACE2297B	NO	Not Available	20	-23240	Not Available	Not Applicable	Not Available	Not Available	Not Available	0	279	Not Available	Not Available	Not Available	Not Available
TCGA-4L-AA1F	MALE	350	Prostate Adenocarcinoma Acinar Type	Prostate	Alive	T2c	N0	M1a	0	350			TUMOR FREE		64	TCGA-4L-AA1F	47ABCD03-C6FF-4777-AC26-F880474092FF	NO	Abnormal (not related to prostate cancer)	14	-23665	0	Not Applicable	4	5	Not Available	0	350	YES	Extraprostatic Extension Localized (e.g. seminal vesicles)	YES	Extraprostatic Extension Localized (e.g. seminal vesicles)	TCGA-4L-AA1F-D67927	00CA7115-7773-4773-9AC4-FFCCD1CCF33B	Not Available	12	Not Available	15	Zoladex	Not Applicable	11	Not Available	Not Available	Not Available	Not Available	Not Applicable	Not Available	Not Available	YES
TCGA-Y6-A9XI	MALE	526	Prostate Adenocarcinoma Acinar Type	Prostate	Alive		N0		0	526			TUMOR FREE		72	TCGA-Y6-A9XI	C4EBB2EB-E1F0-4490-80F3-5CF0C40A3091	NO	Not Available	13	-26471	Not Available	Not Applicable	Not Available	Not Available	Not Available	0	526	NO	Not Available	NO	Not Available
TCGA-EJ-A65J	MALE	451	Prostate Adenocarcinoma Acinar Type	Prostate	Alive	T3a	N0	M0	0	451			TUMOR FREE		62	TCGA-EJ-A65J	89C150CF-F60C-4F11-8F3E-384B0E0902F9	NO	Not Available	4	-22904	Not Available	Not Applicable	Not Available	Not Available	Not Available	0	91	Not Available	Not Available	Not Available	Not Available
TCGA-XK-AAJA	MALE	930	Prostate Adenocarcinoma Acinar Type	Prostate	Alive	T2a	N0	M0	0	930			Not Available		62	TCGA-XK-AAJA	D17B1955-0565-46C1-A5A7-ECD41AC0286A	NO	Normal (no evidence of prostate cancer) [cM0]	12	-22771	15	Not Applicable	Not Available	Not Available	Not Available	0	930	NO	Not Available	NO	Not Available
TCGA-ZG-A9L0	MALE	355	Prostate Adenocarcinoma Acinar Type	Prostate	Alive	T3b	N1	M0	0	355			TUMOR FREE		71	TCGA-ZG-A9L0	355E84E7-0D50-4BC2-A481-DFECE2F8C687	Not Available	Normal (no evidence of prostate cancer) [cM0]	17	-26055	-16	Not Applicable	-119	Not Available	Not Available	0	68	YES	No Evidence of Extraprostatic Extension	NO	Not Available
TCGA-YL-A9WK	MALE	2136	Prostate Adenocarcinoma Acinar Type	Prostate	Alive	T2b	N0	M0	1	1009		Biochemical evidence of disease	WITH TUMOR		63	TCGA-YL-A9WK	B2BCC97F-03A6-409A-8B91-78221CB10D7F	YES	Normal (no evidence of prostate cancer) [cM0]	13	-23272	329	Not Applicable	Not Available	Not Available	1009	0	1897	NO	Not Available	NO	Not Available	TCGA-YL-A9WK-D58525;TCGA-YL-A9WK-D58526;TCGA-YL-A9WK-D58527;TCGA-YL-A9WK-D58528	F8E9D4D1-6D56-45DE-ADB1-2EA475E6BAF7;9543A0FE-AD9C-4CCA-80E7-970743C86032;EC95E015-05F4-4069-8E27-00DD403BF7DA;4E9D83B0-0E1A-4DE9-8EDC-6777986D8F98	Not Available;Not Available;Not Available;Not Available	13;13;13;13	834;1527;Not Available;Not Available	360;1163;1897;1891	Eligard;Lupron;Lupron;Casodex	Complete Response;Complete Response;Not Applicable;Not Applicable	4;4;4;4	Not Available;Not Available;Not Available;Not Available	Not Available;Not Available;Not Available;Not Available	Not Available;Not Available;Not Available;Not Available	Not Available;Not Available;Not Available;Not Available	Not Applicable;Not Applicable;Not Applicable;Not Applicable	Not Available;Not Available;Not Available;Not Available	Not Available;Not Available;Not Available;Not Available	NO;NO;YES;YES
TCGA-CH-5743	MALE	425	Prostate Adenocarcinoma Acinar Type	Prostate	Alive	T2c	N0	M0	1	425		New Primary Tumor	TUMOR FREE		66	TCGA-CH-5743	2dee4bd8-b00e-4f8a-bfea-5d8d1a068202	NO	Normal (no evidence of prostate cancer) [cM0]	16	-24321	29	Not Applicable	29	Not Available	Not Available	0	425	YES	No Evidence of Extraprostatic Extension	NO	Not Available
TCGA-M7-A723	MALE	763	Prostate Adenocarcinoma Acinar Type	Prostate	Alive	T1c	N1	M0	0	763			TUMOR FREE		54	TCGA-M7-A723	E27BC39B-54F1-47B5-AC8F-3245DCE690F4	NO	Normal (no evidence of prostate cancer) [cM0]	10	-20064	8	Not Applicable	11	Not Available	Not Available	0	62	YES	No Evidence of Extraprostatic Extension	NO	Not Available	TCGA-M7-A723-D57526;TCGA-M7-A723-D57527	5215B1F1-1D95-4260-B410-D028C48B606A;0AF1EA65-D032-4370-8744-F0016808415B	Not Available;Not Available	13;13	Not Available;Not Available	74;74	Lupron;Bicalutamide	Not Applicable;Not Applicable	3;3	Not Available;Not Available	Not Available;Not Available	Not Available;Not Available	Not Available;Not Available	Not Applicable;Not Applicable	Not Available;Not Available	Not Available;Not Available	YES;YES
TCGA-HC-8261	MALE	546	Prostate Adenocarcinoma Acinar Type	Prostate	Alive	T2c			0	546			TUMOR FREE		48	TCGA-HC-8261	f16ce517-d51d-499a-a4c4-a6844fefa52c	Not Available	Not Available	13	-17874	Not Available	Not Applicable	Not Available	Not Available	Not Available	0	62	Not Available	Not Available	Not Available	Not Available
TCGA-KK-A7AU	MALE	1775	Prostate Adenocarcinoma Acinar Type	Prostate	Alive	T2b	N1	M0	1	207		Biochemical evidence of disease	TUMOR FREE		63	TCGA-KK-A7AU	39303E7C-5BAF-479D-A112-D8F03A18C621	NO	Not Available	28	-23118	Not Available	Not Applicable	Not Available	123	207	0	1621	NO	Not Available	YES	No Evidence of Extraprostatic Extension	TCGA-KK-A7AU-D64287;TCGA-KK-A7AU-D64289;TCGA-KK-A7AU-D64291	D0CAB806-6DC0-455A-8BB5-8BEF31019F7B;C034043D-9F83-4029-8A75-A798ACA5CC92;4A16143E-2D4F-4674-971C-3E045626F7AA	Not Available;Not Available;Not Available	28;28;28	676;564;Not Available	207;207;1287	Casodex;Lupron;Lupron	Stable Disease;Stable Disease;Not Applicable	8;8;8	Not Available;Not Available;Not Available	Not Available;Not Available;Not Available	Not Available;Not Available;Not Available	Not Available;Not Available;Not Available	Not Applicable;Not Applicable;Not Applicable	Not Available;Not Available;Not Available	Not Available;Not Available;Not Available	NO;NO;YES
TCGA-2A-A8VT	MALE	1373	Prostate Adenocarcinoma Acinar Type	Prostate	Alive	T2c	N1	M0	0	1373			Discrepancy		47	TCGA-2A-A8VT	931B549F-B9F2-4E8D-83ED-FF663671883C	NO	Normal (no evidence of prostate cancer) [cM0]	29	-17365	4	Not Applicable	-2	4	Not Available	0	995	YES	No Evidence of Extraprostatic Extension	YES	No Evidence of Extraprostatic Extension	TCGA-2A-A8VT-D64628	9804256C-57A6-4DD3-9AAA-5E51F57DAA41	Not Available	4	1086	85	Lupron	Stable Disease	12	Not Available	Not Available	Not Available	Not Available	Not Applicable	Not Available	Not Available	NO
TCGA-HC-8258	MALE	847	Prostate Adenocarcinoma Acinar Type	Prostate	Alive	T2c	N0		0	847			TUMOR FREE		56	TCGA-HC-8258	da5b0169-e4f4-4674-b348-220af03ff4b5	NO	Not Available	20	-20703	Not Available	Not Applicable	Not Available	Not Available	Not Available	0	66	Not Available	Not Available	Not Available	Not Available
TCGA-G9-6363	MALE	1378	Prostate Adenocarcinoma Acinar Type	Prostate	Alive	T2b	N0	M0	0	1378			TUMOR FREE		64	TCGA-G9-6363	b5b3871c-078c-46a7-ac50-ef916d4a6781	NO	Normal (no evidence of prostate cancer) [cM0]	9	-23480	58	Not Applicable	23	Not Available	Not Available	0	993	YES	No Evidence of Extraprostatic Extension	NO	Not Available
TCGA-HC-7742	MALE	938	Prostate Adenocarcinoma Acinar Type	Prostate	Alive	T3a	N0	M0	1			Biochemical evidence of disease	WITH TUMOR		58	TCGA-HC-7742	0730216b-c201-443c-9092-81e23fd13c6c	NO	Not Available	11	-21323	Not Available	Not Applicable	Not Available	Not Available	Not Available	0	113	Not Available	Not Available	Not Available	Not Available	TCGA-HC-7742-D72544	0CC1808F-7441-4F7B-A58A-6FFED3869170	Not Available	13	Not Available	211	Eligard	Partial Response	7	Not Available	Not Available	Not Available	Not Available	Not Applicable	Not Available	Not Available	YES
TCGA-CH-5744	MALE	60	Prostate Adenocarcinoma Acinar Type	Prostate	Alive	T2c	N0	M0	0	60			TUMOR FREE		64	TCGA-CH-5744	4e76de8e-cb0d-4b83-8ab4-53bc67a7a9d3	NO	Normal (no evidence of prostate cancer) [cM0]	16	-23621	60	Not Applicable	60	Not Available	Not Available	0	60	YES	No Evidence of Extraprostatic Extension	NO	Not Available
TCGA-HC-7744	MALE	531	Prostate Adenocarcinoma Acinar Type	Prostate	Alive	T3b	N0	M0	0	531			WITH TUMOR		46	TCGA-HC-7744	f6381367-142c-45d0-92b3-c1727d1813ce	NO	Normal (no evidence of prostate cancer) [cM0]	11	-17065	10	Not Applicable	40	42	Not Available	0	51	YES	Not Available	YES	Extraprostatic Extension Localized (e.g. seminal vesicles)
TCGA-H9-A6BX	MALE	941	Prostate Adenocarcinoma Acinar Type	Prostate	Alive	T2c			0	941			TUMOR FREE		60	TCGA-H9-A6BX	3BA3D23D-67E2-4F38-9951-F5CFA1131F9F	NO	Not Available	26	-22039	Not Available	Not Applicable	Not Available	Not Available	Not Available	0	570	NO	Not Available	NO	Not Available
TCGA-V1-A9Z8	MALE	827	Prostate Adenocarcinoma Acinar Type	Prostate	Alive	T3b	N0	M0	0	827			Unknown		59	TCGA-V1-A9Z8	9BF4E7BB-6AA9-4BE8-A7C3-E630ECFF4DCE	NO	Not Available	23	-21900	Not Available	Not Applicable	Not Available	Not Available	Not Available	Not Available	187	NO	Not Available	NO	Not Available
TCGA-J4-A83M	MALE	543	Prostate Adenocarcinoma Acinar Type	Prostate	Alive	T2c	N0	M0	1	521		Biochemical evidence of disease	Unknown		64	TCGA-J4-A83M	D6974DB6-2BD3-4082-B48E-9C60F7FE3A1F	NO	Not Available	20	-23624	Not Available	Not Applicable	Not Available	Not Available	Not Available	0	437	Not Available	Not Available	Not Available	Not Available
TCGA-YL-A9WL	MALE	740	Prostate Adenocarcinoma Acinar Type	Prostate	Alive	T2a	N0	M0	1	740		Biochemical evidence of disease	WITH TUMOR		59	TCGA-YL-A9WL	CFCF057A-00FE-4603-A720-586712B75803	YES	Normal (no evidence of prostate cancer) [cM0]	12	-21626	28	Not Applicable	39	Not Available	740	0	740	YES	No Evidence of Extraprostatic Extension	NO	Not Available	TCGA-YL-A9WL-D58513	29A62183-65A9-48E8-A74D-F04980EC5C9E	Not Available	12	349	271	Lupron	Complete Response	4	Not Available	Not Available	Not Available	Not Available	Not Applicable	Not Available	Not Available	NO
TCGA-YL-A9WI	MALE	1623	Prostate Adenocarcinoma Acinar Type	Prostate	Alive	T3a	N1	M0	0	1623			Unknown		63	TCGA-YL-A9WI	2D70EACC-D0C3-4121-BD1A-A47D68ECEDE5	NO	Normal (no evidence of prostate cancer) [cM0]	10	-23184	93	Not Applicable	99	Not Available	Not Available	0	1259	YES	No Evidence of Extraprostatic Extension	NO	Not Available
TCGA-EJ-A46H	MALE	724	Prostate Adenocarcinoma Acinar Type	Prostate	Alive	T1c	N0	M0	0	724			TUMOR FREE		60	TCGA-EJ-A46H	CEC1D2FF-36E6-497E-892C-B329724B4722	NO	Normal (no evidence of prostate cancer) [cM0]	24	-22059	-6	Not Applicable	Not Available	Not Available	Not Available	0	229	Not Available	Not Available	Not Available	Not Available
TCGA-EJ-7791	MALE	1118	Prostate Adenocarcinoma Acinar Type	Prostate	Alive	T1c	N0	M0	0	1118			TUMOR FREE		67	TCGA-EJ-7791	4fe004e5-49f9-4336-a690-6ebad512c813	NO	Not Available	9	-24621	Not Available	Not Applicable	Not Available	Not Available	Not Available	0	217	NO	Not Available	NO	Not Available
TCGA-G9-6348	MALE	1515	Prostate Adenocarcinoma Acinar Type	Prostate	Alive	T3a	N0	M0	0	1515			TUMOR FREE		68	TCGA-G9-6348	8ad78c4f-c84c-4f9e-88c9-42a05eb65498	NO	Abnormal (not related to prostate cancer)	15	-24936	31	Not Applicable	31	Not Available	Not Available	0	1144	YES	No Evidence of Extraprostatic Extension	NO	Not Available
TCGA-ZG-A9LU	MALE	579	Prostate Adenocarcinoma Acinar Type	Prostate	Alive	T2b	N0	M0	1				WITH TUMOR		67	TCGA-ZG-A9LU	610603D0-43FB-4A4E-B368-D143E6C61802	NO	Normal (no evidence of prostate cancer) [cM0]	18	-24742	37	Not Applicable	Not Available	40	Not Available	0	549	NO	Not Available	YES	No Evidence of Extraprostatic Extension
TCGA-EJ-5519	MALE	1962	Prostate Adenocarcinoma Acinar Type	Prostate	Alive	T2c	N1	M0	0	1962			TUMOR FREE		64	TCGA-EJ-5519	5313a055-c2d7-4cbd-a8c1-57ac85912d89	YES	Normal (no evidence of prostate cancer) [cM0]	3	-23669	13	Not Applicable	Not Available	Not Available	84	0	1153	NO	Not Available	NO	Not Available
TCGA-G9-6332	MALE	2657	Prostate Adenocarcinoma Acinar Type	Prostate	Alive	T2b	N0	M0	1	1180		Biochemical evidence of disease	TUMOR FREE		55	TCGA-G9-6332	c46022f8-b122-4367-836b-ec1ae641a87d	Not Available	Normal (no evidence of prostate cancer) [cM0]	20	-20166	11	Not Applicable	11	Not Available	Not Available	0	2328	YES	No Evidence of Extraprostatic Extension	NO	Not Available
TCGA-G9-6496	MALE	1726	Prostate Adenocarcinoma Acinar Type	Prostate	Alive	T1c	N0	M0	0	1726			TUMOR FREE		61	TCGA-G9-6496	ce2b7e17-424e-4954-8a68-19d7f98d2e7e	NO	Normal (no evidence of prostate cancer) [cM0]	21	-22602	19	Not Applicable	20	Not Available	Not Available	0	1014	YES	No Evidence of Extraprostatic Extension	NO	Not Available
TCGA-CH-5740	MALE	31	Prostate Adenocarcinoma Acinar Type	Prostate	Alive	T2c	N0	M0	0	31			TUMOR FREE		57	TCGA-CH-5740	cd113dc4-915a-47d2-bce0-9dba915a9d29	NO	Normal (no evidence of prostate cancer) [cM0]	21	-20880	31	Not Applicable	Not Available	31	Not Available	0	31	NO	Not Available	YES	No Evidence of Extraprostatic Extension
TCGA-HC-8257	MALE	726	Prostate Adenocarcinoma Acinar Type	Prostate	Alive	T3b	N1		0	726			WITH TUMOR		70	TCGA-HC-8257	270447ca-19ee-45a2-982e-032325dab05f	NO	Not Available	1	-25629	Not Available	Not Applicable	Not Available	Not Available	Not Available	0	29	Not Available	Not Available	Not Available	Not Available	TCGA-HC-8257-D57853	8B3B6E69-D34B-48FD-913D-D70172B21D9E	Not Available	27	Not Available	91	Goserelin	Not Applicable	3	Not Available	Not Available	Not Available	Not Available	Not Applicable	Not Available	Not Available	YES
TCGA-CH-5748	MALE	31	Prostate Adenocarcinoma Acinar Type	Prostate	Alive	T3a	N0		0	31			WITH TUMOR		64	TCGA-CH-5748	0af98331-9305-41e9-af55-30390016d65e	Not Available	Not Available	21	-23649	Not Available	Not Applicable	Not Available	Not Available	Not Available	0	31	NO	Not Available	NO	Not Available
TCGA-HC-7740	MALE	717	Prostate Adenocarcinoma Acinar Type	Prostate	Alive	T2a	N0	M0	0	717			TUMOR FREE		59	TCGA-HC-7740	91e249a6-b0b0-487e-9fad-0e9f5798dcae	Not Available	Not Available	11	-21883	Not Available	Not Applicable	Not Available	Not Available	Not Available	0	53	Not Available	Not Available	Not Available	Not Available
TCGA-EJ-5522	MALE	2079	Prostate Adenocarcinoma Acinar Type	Prostate	Alive	T2a	N0	M0	0	2079			TUMOR FREE		51	TCGA-EJ-5522	214884ef-a932-4fc3-b6ff-16ce5164da3e	NO	Not Available	3	-18802	Not Available	Not Applicable	Not Available	Not Available	Not Available	0	1403	NO	Not Available	NO	Not Available
TCGA-KK-A6E3	MALE	2056	Prostate Adenocarcinoma Acinar Type	Prostate	Alive	T1c	N0	M0	0	2056			TUMOR FREE		56	TCGA-KK-A6E3	38A2B705-D8A4-45CA-8BCD-96DBF93D8E4D	NO	Normal (no evidence of prostate cancer) [cM0]	27	-20547	10	Not Applicable	Not Available	Not Available	Not Available	0	2056	NO	Not Available	NO	Not Available
TCGA-HC-7820	MALE	747	Prostate Adenocarcinoma Acinar Type	Prostate	Alive	T2c			0	747			TUMOR FREE		72	TCGA-HC-7820	a3cd3599-7c18-491d-be09-6fc7e526c9b1	Not Available	Not Available	20	-26576	Not Available	Not Applicable	Not Available	Not Available	Not Available	0	102	Not Available	Not Available	Not Available	Not Available
TCGA-EJ-5506	MALE	1381	Prostate Adenocarcinoma Acinar Type	Prostate	Alive	T3b	N1	M0	0	1381			TUMOR FREE		67	TCGA-EJ-5506	e5e4d3b6-8e58-4dcf-8f67-a00e656a8e27	NO	Not Available	2	-24617	Not Available	Not Applicable	Not Available	Not Available	Not Available	0	356	NO	Not Available	NO	Not Available
TCGA-HC-7211	MALE	1221	Prostate Adenocarcinoma Acinar Type	Prostate	Alive	T2a	N0	M0	0	1221			TUMOR FREE		62	TCGA-HC-7211	ec3870c9-4930-4af7-b2eb-1e16c9ec9f14	Not Available	Normal (no evidence of prostate cancer) [cM0]	11	-22768	14	Not Applicable	14	Not Available	Not Available	0	24	YES	No Evidence of Extraprostatic Extension	NO	Not Available
TCGA-EJ-5527	MALE	1778	Prostate Adenocarcinoma Acinar Type	Prostate	Alive	T2a	N0	M0	0	1778			TUMOR FREE		69	TCGA-EJ-5527	ba0c9096-5f35-4f0a-ae98-ee1a695b55f0	NO	Not Available	4	-25234	Not Available	Not Applicable	Not Available	Not Available	Not Available	0	397	NO	Not Available	NO	Not Available
TCGA-ZG-A9LB	MALE	583	Prostate Adenocarcinoma Acinar Type	Prostate	Alive	T2a	N0	M0	1				WITH TUMOR		72	TCGA-ZG-A9LB	EF974C39-8BAC-486B-A395-9D1283E08028	NO	Normal (no evidence of prostate cancer) [cM0]	17	-26447	21	Not Applicable	31	Not Available	Not Available	0	485	YES	No Evidence of Extraprostatic Extension	NO	Not Available
TCGA-J9-A8CP	MALE	386	Prostate Adenocarcinoma Acinar Type	Prostate	Alive	T2a		M0	0	386			TUMOR FREE		66	TCGA-J9-A8CP	5B12458B-F5D7-41DE-A4E1-26D39DCA9B17	NO	Not Available	1	-24299	Not Available	Not Applicable	Not Available	Not Available	Not Available	0	386	NO	Not Available	NO	Not Available
TCGA-HC-7212	MALE	870	Prostate Adenocarcinoma Acinar Type	Prostate	Alive	T2a	N0	M0	1			Biochemical evidence of disease	Not Available		56	TCGA-HC-7212	907b64d6-a26a-4092-a247-ac9af444d1c7	Not Available	Not Available	11	-20576	Not Available	Not Applicable	Not Available	Not Available	Not Available	0	41	Not Available	Not Available	Not Available	Not Available
TCGA-YL-A8SJ	MALE	1395	Prostate Adenocarcinoma Acinar Type	Prostate	Alive	T3b	N0	M0	1	752		Biochemical evidence of disease	WITH TUMOR		60	TCGA-YL-A8SJ	F3EC5BF3-97AE-4033-91A6-084A1AA152A4	YES	Not Available	25	-21916	Not Available	Not Applicable	Not Available	Not Available	752	0	1395	NO	Not Available	NO	Not Available
TCGA-HC-8213	MALE	589	Prostate Adenocarcinoma Acinar Type	Prostate	Alive	T2c			0	589			TUMOR FREE		48	TCGA-HC-8213	53c43d14-2310-41e9-ac43-3cc298404338	Not Available	Not Available	8	-17673	Not Available	Not Applicable	Not Available	Not Available	Not Available	0	1	Not Available	Not Available	Not Available	Not Available
TCGA-YL-A8SK	MALE	1408	Prostate Adenocarcinoma Acinar Type	Prostate	Alive	T3b	N1	M0	0	1408			Unknown		67	TCGA-YL-A8SK	159B47B2-DC7D-4856-9A00-454E27301E23	NO	Normal (no evidence of prostate cancer) [cM0]	25	-24759	38	Not Applicable	Not Available	Not Available	Not Available	0	1155	NO	Not Available	NO	Not Available	TCGA-YL-A8SK-D58905	AFD798F3-F362-44E5-9DE3-EFA96AA611ED	Hormonal treatment	28	940	163	Not Available	Complete Response	4	Not Available	Not Available	Not Available	Not Available	Not Applicable	Not Available	Not Available	NO
TCGA-V1-A9O7	MALE	2499	Prostate Adenocarcinoma Acinar Type	Prostate	Alive	T2b	N0	M0	1	819		Biochemical evidence of disease	Unknown		60	TCGA-V1-A9O7	40EBEB10-7390-44FC-9EF2-80D40D251018	YES	Not Available	23	-22265	Not Available	Not Applicable	Not Available	45	921	Not Available	2425	NO	Not Available	YES	Not Available
TCGA-KK-A8I4	MALE	2259	Prostate Adenocarcinoma Acinar Type	Prostate	Alive	T2c	N1	M0	1	1162	Bone	Distant Metastasis	WITH TUMOR		64	TCGA-KK-A8I4	9A8CAEF5-6543-4391-8A55-4999035693C5	NO	Normal (no evidence of prostate cancer) [cM0]	28	-23706	70	Not Applicable	Not Available	70	1155	0	2068	NO	Not Available	YES	No Evidence of Extraprostatic Extension	TCGA-KK-A8I4-D63959;TCGA-KK-A8I4-D70557	DC6BC8AC-818C-433D-8679-DE2BC2E7739C;854197F2-0669-4CDD-9E80-4B5CF1F3AF9E	Not Available;Not Available	25;24	1984;Not Available	1204;2259	Lupron;Leuprolide acetate	Stable Disease;Not Applicable	8;2	Not Available;Not Available	Not Available;Not Available	Not Available;Not Available	Not Available;Not Available	Not Applicable;Not Applicable	Not Available;Not Available	Not Available;Not Available	NO;YES
TCGA-EJ-A65D	MALE	393	Prostate Adenocarcinoma, Other Subtype	Prostate	Alive	T3a	N0	M0	0	393			TUMOR FREE		66	TCGA-EJ-A65D	8E1FF72B-F1DB-4BF9-A8D3-F422E25A65E1	NO	Not Available	5	-24297	Not Available	Not Applicable	Not Available	Not Available	Not Available	0	393	Not Available	Not Available	Not Available	Not Available
TCGA-CH-5772	MALE	486	Prostate Adenocarcinoma Acinar Type	Prostate	Alive	T3a	N0	M0	0	486			TUMOR FREE		63	TCGA-CH-5772	ecf9f8be-7830-4626-8617-694c68ef4074	NO	Normal (no evidence of prostate cancer) [cM0]	16	-23194	90	Not Applicable	90	90	Not Available	0	486	YES	No Evidence of Extraprostatic Extension	YES	No Evidence of Extraprostatic Extension
TCGA-QU-A6IM	MALE	1247	Prostate Adenocarcinoma Acinar Type	Prostate	Alive	T2b	N0	M0	0	1247			Not Available		59	TCGA-QU-A6IM	D1B31524-8034-4FCE-B14E-1CEF33C26CA5	NO	Equivocal	21	-21792	35	Not Applicable	50	35	Not Available	0	1247	YES	Equivocal	YES	No Evidence of Extraprostatic Extension
TCGA-J4-A67O	MALE	839	Prostate Adenocarcinoma Acinar Type	Prostate	Alive	T2a	N0	M0	0	839			TUMOR FREE		59	TCGA-J4-A67O	3FC9E3B4-8BC5-4BF8-BFF6-DD90346B83A1	NO	Not Available	16	-21714	Not Available	Not Applicable	Not Available	Not Available	Not Available	0	491	Not Available	Not Available	Not Available	Not Available
TCGA-V1-A9O9	MALE	2870	Prostate Adenocarcinoma Acinar Type	Prostate	Alive	T3b	N0	M0	0	2870			Unknown		56	TCGA-V1-A9O9	F6935F67-5C62-4774-8346-711F36F3B547	YES	Not Available	23	-20805	Not Available	Not Applicable	Not Available	Not Available	Not Available	Not Available	204	NO	Not Available	NO	Not Available
TCGA-J4-AAU2	MALE	825	Prostate Adenocarcinoma Acinar Type	Prostate	Alive	T2c	N0	M0	0	825			TUMOR FREE		59	TCGA-J4-AAU2	F0F637B5-DE40-4853-B54B-08468D45B195	NO	Not Available	14	-21656	Not Available	Not Applicable	Not Available	Not Available	Not Available	0	304	Not Available	Not Available	Not Available	Not Available
TCGA-CH-5762	MALE	1339	Prostate Adenocarcinoma Acinar Type	Prostate	Alive	T3b	N0	M0	0	1339			Discrepancy		60	TCGA-CH-5762	d4ffafdc-ee83-43df-aa3b-7326503c6438	NO	Normal (no evidence of prostate cancer) [cM0]	16	-22068	92	Not Applicable	92	Not Available	Not Available	0	1339	YES	No Evidence of Extraprostatic Extension	NO	Not Available
TCGA-YJ-A8SW	MALE	148	Prostate Adenocarcinoma, Other Subtype	Prostate	Alive	T1c	N0		0	148			Not Available		67	TCGA-YJ-A8SW	74DE01BD-30D9-45FC-841D-ED1C0D7446BA	YES	Not Available	13	Not Available	Not Available	Not Applicable	Not Available	Not Available	148	0	148	Not Available	Not Available	Not Available	Not Available
TCGA-XQ-A8TB	MALE	770	Prostate Adenocarcinoma Acinar Type	Prostate	Alive	T2a	N0	M0	0	770			TUMOR FREE		67	TCGA-XQ-A8TB	5277F041-F9FB-47C2-83F3-65AD230DD40A	NO	Abnormal (not related to prostate cancer)	26	-24623	-24	Not Applicable	Not Available	Not Available	Not Available	0	770	NO	Not Available	NO	Not Available
TCGA-EJ-5512	MALE	1733	Prostate Adenocarcinoma Acinar Type	Prostate	Alive	T1c	N0	M0	0	1733			TUMOR FREE		46	TCGA-EJ-5512	c28f931f-5ab2-4899-9fe9-54024f082d92	NO	Not Available	3	-17127	Not Available	Not Applicable	Not Available	Not Available	Not Available	0	782	Not Available	Not Available	Not Available	Not Available
TCGA-V1-A8X3	MALE	202	Prostate Adenocarcinoma Acinar Type	Prostate	Alive	T1c	N0	M0	0	202			Unknown		51	TCGA-V1-A8X3	86B82965-B19B-4285-B1A5-51A5D5267103	NO	Not Available	23	-18980	Not Available	Not Applicable	Not Available	Not Available	Not Available	Not Available	202	NO	Not Available	NO	Not Available
TCGA-KK-A7B0	MALE	1329	Prostate Adenocarcinoma Acinar Type	Prostate	Alive	T2b	N0	M0	1	606		Biochemical evidence of disease	Unknown		67	TCGA-KK-A7B0	73D4E806-2C15-4C9E-A978-106FB9494E82	NO	Not Available	28	-24756	Not Available	Not Applicable	Not Available	Not Available	606	0	999	NO	Not Available	NO	Not Available	TCGA-KK-A7B0-D59354	8F13E4AD-EE02-4E92-A69F-D65A51AEB4C5	Not Available	25	Not Available	913	Leuprolide	Not Applicable	8	Not Available	Not Available	Not Available	Not Available	Not Applicable	Not Available	Not Available	YES
TCGA-2A-A8W3	MALE	863	Prostate Adenocarcinoma Acinar Type	Prostate	Alive	T2b	N0	M0	1	198		Biochemical evidence of disease	Discrepancy		69	TCGA-2A-A8W3	5A790086-4887-4D2B-9C28-0FDD5DD1F1FB	YES	Normal (no evidence of prostate cancer) [cM0]	29	-25557	13	Not Applicable	13	-14	198	0	771	YES	No Evidence of Extraprostatic Extension	YES	No Evidence of Extraprostatic Extension
TCGA-VN-A88P	MALE	1260	Prostate Adenocarcinoma Acinar Type	Prostate	Alive	T1c	N0	M0	0	1260			TUMOR FREE		60	TCGA-VN-A88P	74C7DD37-7FF5-47AC-AEB7-14202871B6F1	NO	Abnormal (not related to prostate cancer)	10	-21916	839	Not Applicable	839	805	Not Available	0	917	YES	No Evidence of Extraprostatic Extension	YES	No Evidence of Extraprostatic Extension
TCGA-EJ-A46F	MALE	783	Prostate Adenocarcinoma Acinar Type	Prostate	Alive	T2c	N1	M0	1	215		Biochemical evidence of disease	TUMOR FREE		57	TCGA-EJ-A46F	08F11BDD-D665-45AB-B1A2-5485D91922C2	YES	Normal (no evidence of prostate cancer) [cM0]	24	-21160	166	Not Applicable	166	Not Available	215	0	299	YES	Not Available	Not Available	Not Available
TCGA-KK-A8ID	MALE	2107	Prostate Adenocarcinoma Acinar Type	Prostate	Alive	T2b	N1	M0	0	2107			TUMOR FREE		70	TCGA-KK-A8ID	717C0FD3-527B-4D5E-A9AB-0F141FCC84E8	NO	Normal (no evidence of prostate cancer) [cM0]	18	-25851	43	Not Applicable	-5	Not Available	Not Available	0	1973	YES	No Evidence of Extraprostatic Extension	NO	Not Available	TCGA-KK-A8ID-D62209	256DC65D-01FD-403E-BF39-069BA87E52CB	Not Available	25	1455	97	Lupron	Complete Response	8	Not Available	Not Available	Not Available	Not Available	Not Applicable	Not Available	Not Available	NO
TCGA-KC-A7F5	MALE	91	Prostate Adenocarcinoma Acinar Type	Prostate	Alive	T2c	N0	M0	0	91			TUMOR FREE		54	TCGA-KC-A7F5	3A6E0FD1-6E06-4002-9D1A-88EDF7944567	NO	Normal (no evidence of prostate cancer) [cM0]	25	-20015	5	Not Applicable	5	-56	Not Available	0	91	YES	No Evidence of Extraprostatic Extension	YES	Extraprostatic Extension Localized (e.g. seminal vesicles)
TCGA-CH-5753	MALE	31	Prostate Adenocarcinoma Acinar Type	Prostate	Alive	T3b	N1	M0	0	31			TUMOR FREE		70	TCGA-CH-5753	928c48a0-68ee-4e28-ae83-9832e52850ca	NO	Normal (no evidence of prostate cancer) [cM0]	21	-25780	31	Not Applicable	31	Not Available	Not Available	0	31	YES	No Evidence of Extraprostatic Extension	NO	Not Available
TCGA-G9-6377	MALE	958	Prostate Adenocarcinoma Acinar Type	Prostate	Alive	T2b	N0	M0	0	958			TUMOR FREE		61	TCGA-G9-6377	007f9081-5093-4323-b4f8-cd510bf20705	NO	Abnormal (not related to prostate cancer)	5	-22419	36	Not Applicable	11	Not Available	Not Available	0	518	YES	No Evidence of Extraprostatic Extension	NO	Not Available
TCGA-YL-A9WJ	MALE	1855	Prostate Adenocarcinoma Acinar Type	Prostate	Dead	T4	N1	M0	1	1476	Non-regional / Distant Lymph Nodes	Distant Metastasis	WITH TUMOR		47	TCGA-YL-A9WJ	0B5ED938-6AB8-4E76-8558-1D86F3A90DFA	YES	Normal (no evidence of prostate cancer) [cM0]	14	-17322	19	1855	21	51	76	0	Not Available	YES	No Evidence of Extraprostatic Extension	YES	Extraprostatic Extension Localized (e.g. seminal vesicles)
TCGA-KK-A7B2	MALE	1099	Prostate Adenocarcinoma Acinar Type	Prostate	Alive	T1c	N1	M0	1	692		Biochemical evidence of disease	WITH TUMOR		68	TCGA-KK-A7B2	000D566C-96C7-4F1C-B36E-FA2222467983	NO	Normal (no evidence of prostate cancer) [cM0]	6	-24845	58	Not Applicable	58	Not Available	Not Available	0	692	YES	No Evidence of Extraprostatic Extension	NO	Not Available
TCGA-EJ-A7NJ	MALE	197	Prostate Adenocarcinoma Acinar Type	Prostate	Alive	T2c	N0	M0	0	197			TUMOR FREE		59	TCGA-EJ-A7NJ	F6743FF8-542E-4FDE-8FF2-4878FCABFFDA	NO	Not Available	4	-21748	Not Available	Not Applicable	Not Available	Not Available	Not Available	0	197	Not Available	Not Available	Not Available	Not Available
TCGA-EJ-A7NF	MALE	250	Prostate Adenocarcinoma Acinar Type	Prostate	Alive	T2c	N0	M0	0	250			TUMOR FREE		56	TCGA-EJ-A7NF	F4478172-7727-4680-9934-DA755AB1825C	NO	Not Available	4	-20587	Not Available	Not Applicable	Not Available	Not Available	Not Available	0	216	Not Available	Not Available	Not Available	Not Available
TCGA-VN-A88Q	MALE	1366	Prostate Adenocarcinoma, Other Subtype	Prostate	Alive	T2a	N0	M0	0	1366			TUMOR FREE		60	TCGA-VN-A88Q	AB540819-9531-4E99-868A-751649F25E6A	NO	Abnormal (not related to prostate cancer)	10	-22087	929	Not Applicable	Not Available	796	Not Available	0	1001	NO	Not Available	YES	No Evidence of Extraprostatic Extension
TCGA-J4-8198	MALE	614	Prostate Adenocarcinoma Acinar Type	Prostate	Alive	T1c		M0	0	614			Unknown		49	TCGA-J4-8198	a1e64294-1264-498d-b18b-c9b4c729c2f2	NO	Not Available	6	-17935	Not Available	Not Applicable	Not Available	Not Available	Not Available	0	98	Not Available	Not Available	Not Available	Not Available
TCGA-EJ-7218	MALE	2542	Prostate Adenocarcinoma Acinar Type	Prostate	Alive	T2a	N0	M0	0	2542			TUMOR FREE		71	TCGA-EJ-7218	d7763066-fb06-4519-9188-5de7dd12fdb7	NO	Not Available	3	-26181	Not Available	Not Applicable	Not Available	Not Available	Not Available	0	2542	Not Available	Not Available	Not Available	Not Available
TCGA-KC-A7FE	MALE	352	Prostate Adenocarcinoma Acinar Type	Prostate	Alive	T1c	N0	M0	0	352			TUMOR FREE		62	TCGA-KC-A7FE	7C40C747-5000-4F66-AAB5-C53FB96337CB	NO	Abnormal (not related to prostate cancer)	25	-22718	76	Not Applicable	76	53	Not Available	0	352	YES	No Evidence of Extraprostatic Extension	YES	No Evidence of Extraprostatic Extension
TCGA-QU-A6IL	MALE	97	Prostate Adenocarcinoma Acinar Type	Prostate	Alive	T2a	N0	M0	0	97			TUMOR FREE		64	TCGA-QU-A6IL	DFFC3917-BF06-4C3D-B03A-CA54FE5C2E79	NO	Not Available	21	-23710	Not Available	Not Applicable	Not Available	Not Available	Not Available	0	97	Not Available	Not Available	Not Available	Not Available
TCGA-EJ-7785	MALE	1177	Prostate Adenocarcinoma Acinar Type	Prostate	Alive	T2b	N0	M0	0	1177			TUMOR FREE		54	TCGA-EJ-7785	2def2a53-d2e8-46f0-8b07-f32dbf1833a4	NO	Not Available	6	-19939	Not Available	Not Applicable	Not Available	Not Available	Not Available	0	259	NO	Not Available	NO	Not Available
TCGA-J4-A6G1	MALE	769	Prostate Adenocarcinoma Acinar Type	Prostate	Alive	T2b	N0	M0	0	769			Unknown		68	TCGA-J4-A6G1	F9F136A5-3CCB-42B3-BA60-C667FBB0846D	NO	Not Available	12	-24945	Not Available	Not Applicable	Not Available	34	Not Available	0	405	Not Available	Not Available	YES	Extraprostatic Extension Localized (e.g. seminal vesicles)
TCGA-2A-A8W1	MALE	112	Prostate Adenocarcinoma Acinar Type	Prostate	Alive	T1c	N0	M0	0	112			Unknown		54	TCGA-2A-A8W1	F5319FD5-BEAE-4CA8-8F42-45FCA5E6A2D2	NO	Normal (no evidence of prostate cancer) [cM0]	29	-19964	27	Not Applicable	Not Available	Not Available	Not Available	0	112	NO	Not Available	NO	Not Available
TCGA-XJ-A9DQ	MALE	91	Prostate Adenocarcinoma Acinar Type	Prostate	Alive	T1c		M0	0	91			Unknown		48	TCGA-XJ-A9DQ	5D8C9B90-8D40-4CDD-900D-03681BC2D2A6	NO	Not Available	21	Not Available	Not Available	Not Applicable	Not Available	Not Available	Not Available	0	91	NO	Not Available	NO	Not Available
TCGA-VP-A87J	MALE	1774	Prostate Adenocarcinoma Acinar Type	Prostate	Alive	T2a	N1	M0	0	1774			WITH TUMOR		56	TCGA-VP-A87J	486D225F-ECA6-499B-A142-DD86137B22E4	NO	Normal (no evidence of prostate cancer) [cM0]	31	-20792	11	Not Applicable	13	Not Available	Not Available	0	1296	YES	No Evidence of Extraprostatic Extension	NO	Not Available
TCGA-EJ-5504	MALE	1427	Prostate Adenocarcinoma Acinar Type	Prostate	Alive	T2c	N1	M0	1			Biochemical evidence of disease	WITH TUMOR		65	TCGA-EJ-5504	e1c3d1bd-cf8f-4fa4-ac8e-bf9e54f7aad4	YES	Normal (no evidence of prostate cancer) [cM0]	2	-24072	25	Not Applicable	25	Not Available	77	0	229	YES	Extraprostatic Extension (regional lymphadenopathy)[e.g. cN1]	NO	Not Available
TCGA-EJ-7794	MALE	1306	Prostate Adenocarcinoma Acinar Type	Prostate	Alive	T2c	N0	M0	0	1306			TUMOR FREE		67	TCGA-EJ-7794	aeec3005-25d7-45fc-a9ff-014d57960216	NO	Normal (no evidence of prostate cancer) [cM0]	9	-24478	35	Not Applicable	35	Not Available	Not Available	0	285	YES	No Evidence of Extraprostatic Extension	NO	Not Available
TCGA-V1-A8MU	MALE	1876	Prostate Adenocarcinoma Acinar Type	Prostate	Alive	T2b	N1	M0	1			Biochemical evidence of disease	Unknown		56	TCGA-V1-A8MU	A76BCD1F-E47F-4DC5-A97A-4C4F00032191	NO	Not Available	15	-20805	Not Available	Not Applicable	87	Not Available	Not Available	Not Available	1399	YES	No Evidence of Extraprostatic Extension	NO	Not Available	TCGA-V1-A8MU-D69950	AC419019-5723-4018-8FC5-531168F156FD	Not Available	27	Not Available	259	LHRH Agonist	Not Applicable	1	Not Available	Not Available	Not Available	Not Available	Not Applicable	Not Available	Not Available	YES
TCGA-EJ-7328	MALE	842	Prostate Adenocarcinoma Acinar Type	Prostate	Alive	T1c	N0	M0	0	842			TUMOR FREE		70	TCGA-EJ-7328	42b7d14f-09e5-4d91-bb98-5fe35907a6a9	Not Available	Not Available	5	-25756	Not Available	Not Applicable	Not Available	Not Available	Not Available	0	170	NO	Not Available	NO	Not Available
TCGA-H9-A6BY	MALE	112	Prostate Adenocarcinoma Acinar Type	Prostate	Alive	T1c	N0		0	112			Unknown		63	TCGA-H9-A6BY	701991DA-6DEB-41DF-B9CC-E5049A886B5B	Not Available	Not Available	2	-23297	Not Available	Not Applicable	Not Available	Not Available	Not Available	0	112	Unknown	Not Available	Unknown	Not Available
TCGA-YL-A8SB	MALE	1719	Prostate Adenocarcinoma Acinar Type	Prostate	Alive	T3a	N0	M0	1	1384		Biochemical evidence of disease	Unknown		62	TCGA-YL-A8SB	21A29827-7896-436D-AB52-E7EDFC91E7D0	NO	Normal (no evidence of prostate cancer) [cM0]	25	-22991	27	Not Applicable	52	Not Available	Not Available	0	1384	YES	No Evidence of Extraprostatic Extension	NO	Not Available	TCGA-YL-A8SB-D58881;TCGA-YL-A8SB-D58883;TCGA-YL-A8SB-D67266;TCGA-YL-A8SB-D67267	B4751861-3FE1-4BFE-9586-3B84AB33EA35;1D8F3346-59B8-480C-845C-7434F35F6070;8575DFA0-0EE2-4816-A029-C8A85114B1CC;770B5C2B-E349-463B-A7D8-AB2D0EE929FC	Not Available;Not Available;Not Available;Not Available	25;25;3;3	299;998;1630;Not Available	270;280;1600;1609	Casodex;Lupron;Casodex;Lupron	Complete Response;Complete Response;Unknown;Not Applicable	4;4;11;11	Not Available;Not Available;Not Available;Not Available	Not Available;Not Available;Not Available;Not Available	Not Available;Not Available;Not Available;Not Available	Not Available;Not Available;Not Available;Not Available	Not Applicable;Not Applicable;Not Applicable;Not Applicable	Not Available;Not Available;Not Available;Not Available	Not Available;Not Available;Not Available;Not Available	NO;NO;NO;YES
TCGA-EJ-AB20	MALE	131	Prostate Adenocarcinoma Acinar Type	Prostate	Alive	T2c	N0	M0	0	131			TUMOR FREE		61	TCGA-EJ-AB20	743FFC51-D613-407F-B040-E99969C31802	NO	Not Available	23	-22626	Not Available	Not Applicable	Not Available	Not Available	Not Available	0	131	Not Available	Not Available	Not Available	Not Available
TCGA-EJ-7314	MALE	1150	Prostate Adenocarcinoma Acinar Type	Prostate	Alive	T2c	N0	M0	0	1150			TUMOR FREE		62	TCGA-EJ-7314	88c87cce-4361-499c-9e3a-e9d9040af2db	NO	Not Available	5	-22766	Not Available	Not Applicable	14	Not Available	Not Available	0	295	YES	No Evidence of Extraprostatic Extension	NO	Not Available
TCGA-YL-A8SR	MALE	273	Prostate Adenocarcinoma Acinar Type	Prostate	Alive	T1c	N0	M0	0	273			Unknown		64	TCGA-YL-A8SR	CCCDD4A2-EBF0-482D-B71C-9FE44414EEC6	NO	Normal (no evidence of prostate cancer) [cM0]	25	-23488	-1060	Not Applicable	-1062	Not Available	Not Available	0	213	YES	No Evidence of Extraprostatic Extension	NO	Not Available
TCGA-CH-5769	MALE	62	Prostate Adenocarcinoma Acinar Type	Prostate	Alive	T3b	N0	M0	0	62			WITH TUMOR		48	TCGA-CH-5769	a7b76662-8380-4f35-9307-99c0acacb904	NO	Normal (no evidence of prostate cancer) [cM0]	16	-17807	62	Not Applicable	62	Not Available	Not Available	0	62	YES	No Evidence of Extraprostatic Extension	NO	Not Available
TCGA-XK-AAIV	MALE	1133	Prostate Adenocarcinoma Acinar Type	Prostate	Alive	T1c	N1	M0	0	1133			WITH TUMOR		63	TCGA-XK-AAIV	0E747C7E-3621-4D88-847C-86811655D908	NO	Normal (no evidence of prostate cancer) [cM0]	8	-23325	16	Not Applicable	20	42	Not Available	0	958	YES	No Evidence of Extraprostatic Extension	YES	Extraprostatic Extension Localized (e.g. seminal vesicles)	TCGA-XK-AAIV-D66997;TCGA-XK-AAIV-D67002	6AF2B964-EC04-4BA8-BDEA-74E4ACB5C0A3;CE546E39-233A-4D3C-9B8B-8CD19D791C6C	Not Available;Not Available	29;29	Not Available;126	111;97	Lupron;Casodex	Not Applicable;Complete Response	10;10	Not Available;Not Available	Not Available;Not Available	Not Available;Not Available	Not Available;Not Available	Not Applicable;Not Applicable	Not Available;Not Available	Not Available;Not Available	YES;NO
TCGA-G9-6378	MALE	1155	Prostate Adenocarcinoma Acinar Type	Prostate	Alive	T1c		M0	0	1155			TUMOR FREE		54	TCGA-G9-6378	12f225d0-cbff-44eb-9183-bacc7f33b090	NO	Normal (no evidence of prostate cancer) [cM0]	5	-19879	-176	Not Applicable	100	Not Available	Not Available	0	664	YES	No Evidence of Extraprostatic Extension	NO	Not Available
TCGA-KK-A59Y	MALE	1968	Prostate Adenocarcinoma Acinar Type	Prostate	Alive	T3a	N1	M0	0	1968			TUMOR FREE		56	TCGA-KK-A59Y	4C197D76-DAF6-474D-B561-DED42905F52A	NO	Normal (no evidence of prostate cancer) [cM0]	28	-20768	13	Not Applicable	13	Not Available	Not Available	0	1359	YES	No Evidence of Extraprostatic Extension	NO	Not Available	TCGA-KK-A59Y-D70440	89888F38-A13B-42BE-85BA-51D6FB5845CA	Not Available	16	1072	71	Leuprolide Acetate	Complete Response	2	Not Available	Not Available	Not Available	Not Available	Not Applicable	Not Available	Not Available	NO
TCGA-XQ-A8TA	MALE	146	Prostate Adenocarcinoma Acinar Type	Prostate	Dead	T3a		M1b	1				WITH TUMOR		59	TCGA-XQ-A8TA	B47791BA-85FD-41D0-AC1F-B6FA06F18E96	YES	Prostate Cancer Metastases Present [cM1b]	26	-21889	Not Available	146	Not Available	-10	Not Available	0	Not Available	YES	Distant Metastasis [e.g. cM1]	YES	Distant Metastasis [e.g. cM1]
TCGA-HC-A6HX	MALE	38	Prostate Adenocarcinoma Acinar Type	Prostate	Alive	T1c	N0	M0	0	38			TUMOR FREE		55	TCGA-HC-A6HX	F3E93819-A8F5-4D15-A416-3EDD42AA52D1	Not Available	Not Available	19	-20263	Not Available	Not Applicable	Not Available	Not Available	Not Available	0	38	Unknown	Not Available	Unknown	Not Available
TCGA-V1-A9OT	MALE	476	Prostate Adenocarcinoma Acinar Type	Prostate	Alive	T1c		M0	1	292		Biochemical evidence of disease	Unknown		61	TCGA-V1-A9OT	18B8AD7F-0F39-4853-AE13-5B13AA5E6F7D	YES	Not Available	23	-22630	Not Available	Not Applicable	Not Available	Not Available	Not Available	Not Available	476	NO	Not Available	NO	Not Available
TCGA-CH-5754	MALE	62	Prostate Adenocarcinoma Acinar Type	Prostate	Alive	T3b	N1	M0	0	62			WITH TUMOR		65	TCGA-CH-5754	0aad0abd-750a-400d-a34f-491da996d46c	NO	Normal (no evidence of prostate cancer) [cM0]	21	-23803	62	Not Applicable	62	Not Available	Not Available	0	62	YES	No Evidence of Extraprostatic Extension	NO	Not Available
TCGA-V1-A8MG	MALE	857	Prostate Adenocarcinoma Acinar Type	Prostate	Alive	T2c		M0	0	857			Unknown		53	TCGA-V1-A8MG	301C4C32-BC66-4328-8DCF-FE3DD66FBDE2	NO	Not Available	23	-19710	Not Available	Not Applicable	Not Available	Not Available	Not Available	Not Available	857	NO	Not Available	NO	Not Available
TCGA-HC-A8D0	MALE	775	Prostate Adenocarcinoma Acinar Type	Prostate	Alive	T1c	N0	M0	0	775			TUMOR FREE		61	TCGA-HC-A8D0	0AFA0E02-DAAE-47E6-9CCB-9DE8E4FEB73C	NO	Normal (no evidence of prostate cancer) [cM0]	28	-22465	11	Not Applicable	11	14	Not Available	0	110	YES	No Evidence of Extraprostatic Extension	YES	No Evidence of Extraprostatic Extension
TCGA-2A-AAYF	MALE	1364	Prostate Adenocarcinoma Acinar Type	Prostate	Alive	T1c		M0	0	1364			TUMOR FREE		57	TCGA-2A-AAYF	490E84ED-3C02-4593-990E-ADE5C109DF44	NO	Not Available	7	-20866	Not Available	Not Applicable	Not Available	186	Not Available	0	972	NO	Not Available	YES	Extraprostatic Extension Localized (e.g. seminal vesicles)
TCGA-J4-A83K	MALE	328	Prostate Adenocarcinoma Acinar Type	Prostate	Alive	T1c		M0	0	328			TUMOR FREE		52	TCGA-J4-A83K	256F5BCF-10A9-47BE-B265-CFA707D24097	NO	Not Available	20	-19299	Not Available	Not Applicable	Not Available	Not Available	Not Available	0	206	Not Available	Not Available	Not Available	Not Available
TCGA-XJ-A83F	MALE	1127	Prostate Adenocarcinoma Acinar Type	Prostate	Alive	T3a	N0		0	1127			TUMOR FREE		67	TCGA-XJ-A83F	BDD4FEFA-512A-4720-9F9E-11EB3892FE3C	NO	Not Available	6	Not Available	Not Available	Not Applicable	Not Available	Not Available	Not Available	0	762	NO	Not Available	NO	Not Available
TCGA-CH-5751	MALE	1065	Prostate Adenocarcinoma Acinar Type	Prostate	Alive	T4	N1	M0	1	365	Bone	Distant Metastasis	TUMOR FREE		68	TCGA-CH-5751	721e76d0-4b1d-4e78-adb8-1344b8030062	NO	Equivocal	16	-24957	92	Not Applicable	92	92	Not Available	0	1065	YES	Equivocal	YES	Equivocal	TCGA-CH-5751-D37727;TCGA-CH-5751-D37730;TCGA-CH-5751-D37731	7C511DDA-B637-4FC2-B97F-E300227673B3;96ED97DC-8704-4EE2-A453-C2836B029E24;F97A29DB-3655-45F0-AFD3-E4CFBC126F63	n/a;n/a;n/a	6;6;6	Not Available;Not Available;Not Available	122;122;245	Bicalutamide;Leuprorelin;Zoledronic acid	Not Applicable;Not Applicable;Not Applicable	12;12;12	Not Available;Not Available;Not Available	Not Available;Not Available;Not Available	Not Available;Not Available;Not Available	Not Available;Not Available;Not Available	Not Applicable;Not Applicable;Not Applicable	Not Available;Not Available;Not Available	Not Available;Not Available;Not Available	YES;YES;YES
TCGA-KK-A8IJ	MALE	1559	Prostate Adenocarcinoma Acinar Type	Prostate	Alive	T3a	N1	M0	1	307	Other, specify	New Primary Tumor	Unknown		59	TCGA-KK-A8IJ	98A9CE0E-4F02-4819-BC0C-C1A8D34E3DB6	NO	Normal (no evidence of prostate cancer) [cM0]	19	-21793	42	Not Applicable	42	Not Available	Not Available	0	1559	YES	No Evidence of Extraprostatic Extension	NO	Not Available
TCGA-M7-A722	MALE	1060	Prostate Adenocarcinoma Acinar Type	Prostate	Alive	T2a	N0	M0	1	559		Biochemical evidence of disease	WITH TUMOR		65	TCGA-M7-A722	3FA3CFFE-40F1-4853-9CBB-54A99FFD6108	YES	Normal (no evidence of prostate cancer) [cM0]	27	-23880	3	Not Applicable	3	Not Available	559	0	717	YES	No Evidence of Extraprostatic Extension	NO	Not Available
TCGA-YL-A8HL	MALE	1565	Prostate Adenocarcinoma Acinar Type	Prostate	Alive	T3b	N1	M0	0	1565			Unknown		58	TCGA-YL-A8HL	FF52FA2F-BD12-4DE0-9F5C-CD330FFB5FB3	NO	Normal (no evidence of prostate cancer) [cM0]	13	-21249	25	Not Applicable	27	Not Available	Not Available	0	1173	YES	No Evidence of Extraprostatic Extension	NO	Not Available	TCGA-YL-A8HL-D57505;TCGA-YL-A8HL-D57506	C9047040-F593-4900-AB18-8F84A7E3AB27;13E4A7E5-1C0B-4702-95A8-801835DA59E4	Not Available;Not Available	13;13	162;1228	132;132	Casodex;Lupron	Complete Response;Complete Response	3;3	Not Available;Not Available	Not Available;Not Available	Not Available;Not Available	Not Available;Not Available	Not Applicable;Not Applicable	Not Available;Not Available	Not Available;Not Available	NO;NO
TCGA-EJ-8470	MALE	1159	Prostate Adenocarcinoma Acinar Type	Prostate	Alive	T2c	N0	M0	0	1159			TUMOR FREE		58	TCGA-EJ-8470	1a8a887e-b9f0-42f5-8dce-4e58cb13844b	Not Available	Not Available	15	-21209	Not Available	Not Applicable	Not Available	Not Available	Not Available	0	821	Not Available	Not Available	Not Available	Not Available
TCGA-EJ-5516	MALE	1889	Prostate Adenocarcinoma Acinar Type	Prostate	Alive	T2b	N0	M0	0	1889			TUMOR FREE		49	TCGA-EJ-5516	1fd06207-54e0-4aba-819c-c7f671871f39	NO	Normal (no evidence of prostate cancer) [cM0]	3	-17980	0	Not Applicable	Not Available	Not Available	Not Available	0	783	NO	Not Available	NO	Not Available
TCGA-HC-8259	MALE	924	Prostate Adenocarcinoma Acinar Type	Prostate	Alive	T1c		M0	0	924			TUMOR FREE		50	TCGA-HC-8259	07ccb4e9-a2a9-4bfd-97bd-13873b01977a	NO	Not Available	20	-18309	Not Available	Not Applicable	Not Available	Not Available	Not Available	0	123	Not Available	Not Available	Not Available	Not Available
TCGA-CH-5792	MALE	91	Prostate Adenocarcinoma Acinar Type	Prostate	Alive	T3a	N0	M0	0	91			WITH TUMOR		57	TCGA-CH-5792	8a5f2d7f-835c-4726-b238-f82d6a7f25bd	NO	Normal (no evidence of prostate cancer) [cM0]	21	-21002	91	Not Applicable	Not Available	Not Available	Not Available	0	91	NO	Not Available	NO	Not Available
TCGA-EJ-A7NG	MALE	432	Prostate Adenocarcinoma Acinar Type	Prostate	Alive	T3a	N0	M0	0	432			TUMOR FREE		64	TCGA-EJ-A7NG	607FD22B-F281-431B-848E-AE01E69567E2	NO	Not Available	4	-23458	Not Available	Not Applicable	Not Available	Not Available	Not Available	0	264	Not Available	Not Available	Not Available	Not Available
TCGA-KC-A4BR	MALE	1349	Prostate Adenocarcinoma Acinar Type	Prostate	Alive	T2	N1	M0	1	1022		Biochemical evidence of disease	WITH TUMOR		75	TCGA-KC-A4BR	3E71FA1C-855C-475A-9DD0-A314A3ECD48D	NO	Abnormal (not related to prostate cancer)	23	-27741	15	Not Applicable	-8	90	1022	0	1349	YES	No Evidence of Extraprostatic Extension	YES	No Evidence of Extraprostatic Extension	TCGA-KC-A4BR-D69964	853CDD2F-179D-482A-AD0E-62C337B521E8	Not Available	23	Not Available	1079	Lupron	Complete Response	1	Not Available	Not Available	Not Available	Not Available	Not Applicable	Not Available	Not Available	YES
TCGA-EJ-5498	MALE	1720	Prostate Adenocarcinoma Acinar Type	Prostate	Alive	T2c	N0		0	1720			TUMOR FREE		56	TCGA-EJ-5498	79ec7468-9aaf-4bb0-94c7-72be4f497868	NO	Normal (no evidence of prostate cancer) [cM0]	30	-20472	12	Not Applicable	12	Not Available	Not Available	0	537	YES	No Evidence of Extraprostatic Extension	NO	Not Available
TCGA-WW-A8ZI	MALE	449	Prostate Adenocarcinoma Acinar Type	Prostate	Alive	T2c	N0	M0	0	449			TUMOR FREE		70	TCGA-WW-A8ZI	ABEB0894-862F-4035-A6D9-FE0BA61630A9	NO	Normal (no evidence of prostate cancer) [cM0]	26	-25593	13	Not Applicable	20	Not Available	Not Available	0	176	YES	No Evidence of Extraprostatic Extension	NO	Not Available
TCGA-HC-A6AP	MALE	71	Prostate Adenocarcinoma Acinar Type	Prostate	Alive	T1c		M0	0	71			Unknown		61	TCGA-HC-A6AP	EAD15A1B-726A-46AA-9005-A22F4B89D011	Not Available	Not Available	19	-22318	Not Available	Not Applicable	15	Not Available	Not Available	0	71	YES	No Evidence of Extraprostatic Extension	NO	Not Available
TCGA-EJ-5497	MALE	405	Prostate Adenocarcinoma Acinar Type	Prostate	Alive	T2c	N0	M0	0	405			TUMOR FREE		47	TCGA-EJ-5497	dee02265-d8dd-4379-ae08-72d72b03a570	NO	Not Available	30	-17523	Not Available	Not Applicable	Not Available	Not Available	Not Available	0	405	NO	Not Available	NO	Not Available
TCGA-VN-A88M	MALE	189	Prostate Adenocarcinoma Acinar Type	Prostate	Alive	T1c	N0	M0	0	189			TUMOR FREE		55	TCGA-VN-A88M	35243518-B086-4D76-A336-8C61A14F9DED	Not Available	Not Available	10	-20157	Not Available	Not Applicable	Not Available	128	Not Available	0	183	NO	Not Available	YES	No Evidence of Extraprostatic Extension
TCGA-HC-7821	MALE	956	Prostate Adenocarcinoma Acinar Type	Prostate	Alive	T3b	N1	M0	1			Biochemical evidence of disease	WITH TUMOR		54	TCGA-HC-7821	929837f9-297a-47c0-ac9a-a142eef620d3	NO	Not Available	20	-19894	Not Available	Not Applicable	Not Available	Not Available	Not Available	0	56	Not Available	Not Available	Not Available	Not Available
TCGA-CH-5790	MALE	974	Prostate Adenocarcinoma Acinar Type	Prostate	Alive	T2c	N0	M0	0	974			TUMOR FREE		64	TCGA-CH-5790	2b5ef82d-e137-43f6-bfef-b202f20ee187	NO	Not Available	16	-23529	Not Available	Not Applicable	Not Available	Not Available	Not Available	0	974	NO	Not Available	NO	Not Available
TCGA-HC-7747	MALE	748	Prostate Adenocarcinoma Acinar Type	Prostate	Alive	T2b	N0	M0	0	748			TUMOR FREE		52	TCGA-HC-7747	f25bae1a-8627-46a8-87af-07f82773c68a	NO	Normal (no evidence of prostate cancer) [cM0]	12	-19188	25	Not Applicable	25	Not Available	Not Available	0	57	YES	No Evidence of Extraprostatic Extension	NO	Not Available
TCGA-YL-A8S8	MALE	1890	Prostate Adenocarcinoma Acinar Type	Prostate	Alive	T3a	N0	M0	1	679		Biochemical evidence of disease	WITH TUMOR		68	TCGA-YL-A8S8	494A8495-8D10-4A8F-8664-F68AC339C889	YES	Normal (no evidence of prostate cancer) [cM0]	25	-25119	18	Not Applicable	28	Not Available	679	0	1890	YES	No Evidence of Extraprostatic Extension	NO	Not Available
TCGA-HC-A632	MALE	61	Prostate Adenocarcinoma Acinar Type	Prostate	Alive	T1c	N0	M0	0	61			TUMOR FREE		68	TCGA-HC-A632	E457EB5D-120E-41F4-8455-2ED8D534FF02	NO	Not Available	15	-24916	Not Available	Not Applicable	Not Available	Not Available	Not Available	0	61	Unknown	Not Available	Unknown	Not Available
TCGA-ZG-A9L4	MALE	1108	Prostate Adenocarcinoma Acinar Type	Prostate	Alive	T1c	N0	M0	0	1108			Unknown		61	TCGA-ZG-A9L4	C75BEE57-D6DA-4083-9BE8-17C970B77FC7	NO	Not Available	17	-22388	Not Available	Not Applicable	Not Available	Not Available	Not Available	0	1108	Unknown	Not Available	Unknown	Not Available
TCGA-J4-A83L	MALE	720	Prostate Adenocarcinoma Acinar Type	Prostate	Alive	T1c	N0	M0	0	720			TUMOR FREE		61	TCGA-J4-A83L	8CC7679D-B963-4B45-B3F8-DCF80EA6CC71	NO	Not Available	20	-22338	Not Available	Not Applicable	Not Available	Not Available	Not Available	0	316	Not Available	Not Available	Not Available	Not Available
TCGA-J4-AATV	MALE	553	Prostate Adenocarcinoma Acinar Type	Prostate	Alive	T2c	N0	M0	1				Unknown		71	TCGA-J4-AATV	FADD80E3-8087-4494-A8F0-1CAA92ACBB67	NO	Not Available	13	-25943	Not Available	Not Applicable	Not Available	Not Available	Not Available	0	358	Not Available	Not Available	Not Available	Not Available
TCGA-KK-A8IH	MALE	2013	Prostate Adenocarcinoma Acinar Type	Prostate	Alive	T2b	N0	M0	0	2013			TUMOR FREE		50	TCGA-KK-A8IH	89B995BA-D13A-461B-ADE4-D791844C1A0C	NO	Not Available	19	-18560	Not Available	Not Applicable	Not Available	Not Available	Not Available	0	1635	NO	Not Available	NO	Not Available
TCGA-EJ-5509	MALE	1464	Prostate Adenocarcinoma Acinar Type	Prostate	Alive	T2a	N0	M0	0	1464			TUMOR FREE		63	TCGA-EJ-5509	13ce70a8-785c-4b59-b073-41922cb201f9	NO	Not Available	2	-23368	Not Available	Not Applicable	Not Available	Not Available	Not Available	0	1102	NO	Not Available	NO	Not Available
TCGA-J4-A67L	MALE	770	Prostate Adenocarcinoma Acinar Type	Prostate	Alive	T2a	N0	M0	0	770			TUMOR FREE		54	TCGA-J4-A67L	29BD2C05-254B-4BB2-AE32-5B328F772441	NO	Not Available	16	-20034	Not Available	Not Applicable	Not Available	Not Available	Not Available	0	518	Not Available	Not Available	Not Available	Not Available
TCGA-HC-A4ZV	MALE	23	Prostate Adenocarcinoma Acinar Type	Prostate	Alive	T2c	N0		0	23			WITH TUMOR		56	TCGA-HC-A4ZV	BB8E6886-EDC7-4127-A85B-C4F3769B6681	Not Available	Not Available	15	-20634	Not Available	Not Applicable	Not Available	Not Available	Not Available	0	23	Unknown	Not Available	Unknown	Not Available
TCGA-YL-A9WH	MALE	427	Prostate Adenocarcinoma Acinar Type	Prostate	Alive	T3b	N1	M0	0	427			Unknown		67	TCGA-YL-A9WH	1BCB1132-A9FC-4F03-BBED-ABAF80C7A24A	NO	Normal (no evidence of prostate cancer) [cM0]	10	-24755	55	Not Applicable	Not Available	Not Available	Not Available	0	427	NO	Not Available	NO	Not Available	TCGA-YL-A9WH-D58468;TCGA-YL-A9WH-D58469	B6EAC208-CC5C-4B45-B620-6B72C066898B;187F4262-F427-4804-994F-8B01714A052A	Not Available;Not Available	10;10	232;650	203;210	Casodex;Trelstar	Complete Response;Complete Response	4;4	Not Available;Not Available	Not Available;Not Available	Not Available;Not Available	Not Available;Not Available	Not Applicable;Not Applicable	Not Available;Not Available	Not Available;Not Available	NO;NO
TCGA-G9-6362	MALE	1443	Prostate Adenocarcinoma Acinar Type	Prostate	Alive	T1c	N0	M0	1			Biochemical evidence of disease	TUMOR FREE		57	TCGA-G9-6362	f228ef91-ecfb-4d1e-8e6a-b43d2185270e	NO	Normal (no evidence of prostate cancer) [cM0]	13	-21149	8	Not Applicable	Not Available	Not Available	Not Available	0	822	NO	Not Available	NO	Not Available
TCGA-V1-A9OH	MALE	2403	Prostate Adenocarcinoma Acinar Type	Prostate	Alive	T1c		M0	0	2403			Unknown		63	TCGA-V1-A9OH	6EF0FC2D-F274-4253-BEC5-6DBD55953D76	NO	Not Available	23	-23360	Not Available	Not Applicable	Not Available	Not Available	Not Available	Not Available	1253	NO	Not Available	NO	Not Available
TCGA-YL-A8SL	MALE	987	Prostate Adenocarcinoma Acinar Type	Prostate	Alive	T3b	N1	M0	0	987			TUMOR FREE		74	TCGA-YL-A8SL	23EBC73D-BE3B-42F8-9390-BF18A21AFC5C	NO	Normal (no evidence of prostate cancer) [cM0]	25	-27033	41	Not Applicable	43	Not Available	Not Available	0	798	YES	Extraprostatic Extension (regional lymphadenopathy)[e.g. cN1]	NO	Not Available	TCGA-YL-A8SL-D58895;TCGA-YL-A8SL-D58896	2B3267EB-DC47-4793-97D4-FFBB33CE99FD;06103A93-83EB-418A-9522-2FF6EFB7C941	Not Available;Not Available	25;25	296;Not Available	266;266	Casodex;Eligard	Complete Response;Not Applicable	4;4	Not Available;Not Available	Not Available;Not Available	Not Available;Not Available	Not Available;Not Available	Not Applicable;Not Applicable	Not Available;Not Available	Not Available;Not Available	NO;YES
TCGA-EJ-A8FS	MALE	266	Prostate Adenocarcinoma Acinar Type	Prostate	Alive	T3a	N0	M0	1	216		Biochemical evidence of disease	WITH TUMOR		66	TCGA-EJ-A8FS	9044098B-415D-4893-A682-3636F6B2B2DB	YES	Not Available	24	-24380	Not Available	Not Applicable	Not Available	Not Available	216	0	216	Not Available	Not Available	Not Available	Not Available
TCGA-G9-7525	MALE	994	Prostate Adenocarcinoma Acinar Type	Prostate	Alive	T1c	N0	M0	0	994			TUMOR FREE		64	TCGA-G9-7525	f4e17ba1-f14f-480e-8fe3-415909fc320a	NO	Normal (no evidence of prostate cancer) [cM0]	31	-23481	12	Not Applicable	12	Not Available	Not Available	0	512	YES	No Evidence of Extraprostatic Extension	NO	Not Available
TCGA-YL-A8S9	MALE	1842	Prostate Adenocarcinoma Acinar Type	Prostate	Alive	T3a	N0	M0	1	1006		Locoregional Recurrence	Unknown		63	TCGA-YL-A8S9	B0669EEC-6A1A-4618-AE23-AE0F9E9C266C	NO	Normal (no evidence of prostate cancer) [cM0]	25	-23204	20	Not Applicable	Not Available	Not Available	Not Available	0	1842	NO	Not Available	NO	Not Available
TCGA-FC-7961	MALE	469	Prostate Adenocarcinoma Acinar Type	Prostate	Alive	T1c	N0	M0	0	469			TUMOR FREE		62	TCGA-FC-7961	a8d81122-3f2a-43f4-bdc1-479cab37a19d	Not Available	Not Available	16	-22888	Not Available	Not Applicable	65	Not Available	Not Available	0	70	YES	No Evidence of Extraprostatic Extension	Not Available	Not Available
TCGA-CH-5746	MALE	731	Prostate Adenocarcinoma Acinar Type	Prostate	Alive	T2c	N0	M0	0	731			TUMOR FREE		57	TCGA-CH-5746	618272c0-c2ed-4bfb-bb4b-404f0987f822	NO	Normal (no evidence of prostate cancer) [cM0]	16	-20941	59	Not Applicable	59	Not Available	Not Available	0	731	YES	No Evidence of Extraprostatic Extension	NO	Not Available
TCGA-Y6-A8TL	MALE	992	Prostate Adenocarcinoma Acinar Type	Prostate	Alive	T2a	N0		0	992			TUMOR FREE		65	TCGA-Y6-A8TL	A7045324-CB44-4B37-BBAF-641642C1D903	NO	Not Available	17	-23776	Not Available	Not Applicable	328	Not Available	Not Available	0	775	YES	No Evidence of Extraprostatic Extension	NO	Not Available
TCGA-YL-A8HJ	MALE	1611	Prostate Adenocarcinoma, Other Subtype	Prostate	Alive	T3b		M0	0	1611			TUMOR FREE		58	TCGA-YL-A8HJ	666D8B0C-593F-4EC3-B16A-2DADBEAD8C32	NO	Normal (no evidence of prostate cancer) [cM0]	13	-21416	54	Not Applicable	-34	Not Available	Not Available	0	1611	YES	No Evidence of Extraprostatic Extension	NO	Not Available	TCGA-YL-A8HJ-D56596;TCGA-YL-A8HJ-D56597	76F32FE0-FEB6-4E85-8E91-384D6F3C5986;5A16D516-B0FC-46E3-B2B9-EB9459872149	Not Available;Not Available	13;13	306;1036	209;209	Casodex;Zoladex	Complete Response;Complete Response	3;3	Not Available;Not Available	Not Available;Not Available	Not Available;Not Available	Not Available;Not Available	Not Applicable;Not Applicable	Not Available;Not Available	Not Available;Not Available	NO;NO
TCGA-EJ-5542	MALE	1513	Prostate Adenocarcinoma Acinar Type	Prostate	Alive	T2b	N0	M0	0	1513			TUMOR FREE		60	TCGA-EJ-5542	5a92ec4c-36ee-4588-aca2-e3303f29c7ad	NO	Normal (no evidence of prostate cancer) [cM0]	4	-21942	8	Not Applicable	9	-21	Not Available	0	519	YES	No Evidence of Extraprostatic Extension	YES	No Evidence of Extraprostatic Extension
TCGA-HC-7749	MALE	724	Prostate Adenocarcinoma Acinar Type	Prostate	Alive	T3a	N0	M0	0	724			TUMOR FREE		70	TCGA-HC-7749	13a63fd0-6c8c-4707-9135-8052f454d1ac	Not Available	Not Available	20	-25688	Not Available	Not Applicable	Not Available	Not Available	Not Available	0	60	Not Available	Not Available	Not Available	Not Available
TCGA-KK-A8IL	MALE	628	Prostate Adenocarcinoma Acinar Type	Prostate	Dead	T1c	N1	M0	0	628			Unknown		65	TCGA-KK-A8IL	2A51E1C2-8A8F-4DF3-BCC6-7DF94A47D94D	NO	Not Available	19	-23849	Not Available	628	7	87	Not Available	0	Not Available	YES	No Evidence of Extraprostatic Extension	YES	No Evidence of Extraprostatic Extension
TCGA-KC-A7FA	MALE	598	Prostate Adenocarcinoma Acinar Type	Prostate	Alive	T2c	N0	M0	0	598			TUMOR FREE		63	TCGA-KC-A7FA	3F3128C9-1072-443C-B6AE-8B63166FA9A4	NO	Abnormal (not related to prostate cancer)	25	-23208	70	Not Applicable	62	40	Not Available	0	598	YES	No Evidence of Extraprostatic Extension	YES	No Evidence of Extraprostatic Extension
TCGA-XK-AAJP	MALE	1259	Prostate Adenocarcinoma Acinar Type	Prostate	Alive	T1c	N0	M0	0	1259			TUMOR FREE		66	TCGA-XK-AAJP	720D77BC-58E3-42EE-AAE7-5DE586C2AC41	NO	Normal (no evidence of prostate cancer) [cM0]	13	-24320	18	Not Applicable	Not Available	18	Not Available	0	889	NO	Not Available	YES	No Evidence of Extraprostatic Extension
TCGA-HC-A6AS	MALE	44	Prostate Adenocarcinoma Acinar Type	Prostate	Alive	T1c	N0	M0	0	44			TUMOR FREE		70	TCGA-HC-A6AS	6B3F53AB-00F4-4C45-9BB5-5C8ADBC66084	Not Available	Normal (no evidence of prostate cancer) [cM0]	19	-25661	27	Not Applicable	27	Not Available	Not Available	0	44	YES	No Evidence of Extraprostatic Extension	NO	Not Available
TCGA-HC-7077	MALE	2115	Prostate Adenocarcinoma Acinar Type	Prostate	Alive	T1c		M0	0	2115			TUMOR FREE		64	TCGA-HC-7077	92252560-5984-41f6-a4b5-a3aa8654c0c8	Not Available	Normal (no evidence of prostate cancer) [cM0]	9	-23636	-14	Not Applicable	Not Available	Not Available	Not Available	0	77	NO	Not Available	NO	Not Available
TCGA-KK-A7B3	MALE	899	Prostate Adenocarcinoma Acinar Type	Prostate	Alive	T3a	N0	M0	1	294		Biochemical evidence of disease	TUMOR FREE		62	TCGA-KK-A7B3	AAEB1D59-D6CE-4422-9639-F1E83C002D84	NO	Not Available	28	-22830	Not Available	Not Applicable	Not Available	112	Not Available	0	637	NO	Not Available	YES	Extraprostatic Extension Localized (e.g. seminal vesicles)
TCGA-EJ-7321	MALE	824	Prostate Adenocarcinoma Acinar Type	Prostate	Alive	T1c	N0	M0	0	824			TUMOR FREE		57	TCGA-EJ-7321	804ee985-18dd-4f2d-a562-61b454601cdd	NO	Normal (no evidence of prostate cancer) [cM0]	5	-21108	10	Not Applicable	Not Available	Not Available	Not Available	0	233	NO	Not Available	NO	Not Available
TCGA-HC-7748	MALE	792	Prostate Adenocarcinoma Acinar Type	Prostate	Alive	T2a	N0		0	792			TUMOR FREE		60	TCGA-HC-7748	f6040682-4999-4d71-abc2-354b473c6980	Not Available	Not Available	12	-22072	Not Available	Not Applicable	Not Available	Not Available	Not Available	0	62	Not Available	Not Available	Not Available	Not Available
TCGA-EJ-A7NH	MALE	474	Prostate Adenocarcinoma Acinar Type	Prostate	Alive	T2c	N0	M0	0	474			TUMOR FREE		56	TCGA-EJ-A7NH	0D498226-E22A-44A4-9EF8-1DA8E83FA55B	NO	Not Available	5	-20734	Not Available	Not Applicable	Not Available	Not Available	Not Available	0	172	Not Available	Not Available	Not Available	Not Available
TCGA-V1-A9ZK	MALE	1383	Prostate Adenocarcinoma Acinar Type	Prostate	Alive	T2a	N0	M0	0	1383			Unknown		68	TCGA-V1-A9ZK	7DC62C0F-B82D-417F-89A7-4CB984A9D304	NO	Not Available	23	-25185	Not Available	Not Applicable	Not Available	Not Available	Not Available	Not Available	1049	NO	Not Available	NO	Not Available
TCGA-G9-6354	MALE	2066	Prostate Adenocarcinoma Acinar Type	Prostate	Alive	T1c		M0	0	2066			TUMOR FREE		55	TCGA-G9-6354	6bbbe263-3632-4567-912c-95bc9940a1dd	NO	Not Available	29	-20403	Not Available	Not Applicable	Not Available	Not Available	Not Available	0	1501	NO	Not Available	NO	Not Available
TCGA-ZG-A9LM	MALE	378	Prostate Adenocarcinoma Acinar Type	Prostate	Alive	T2b	N1	M0	0	378			TUMOR FREE		72	TCGA-ZG-A9LM	9357E8EB-1CE5-4C0F-A668-E5E7F3031D6C	NO	Not Available	18	-26377	Not Available	Not Applicable	14	Not Available	Not Available	0	121	YES	No Evidence of Extraprostatic Extension	NO	Not Available
TCGA-EJ-7312	MALE	1099	Prostate Adenocarcinoma Acinar Type	Prostate	Alive	T3b	N0	M0	0	1099			TUMOR FREE		58	TCGA-EJ-7312	00dda860-53c3-4ab2-8294-73e291adf9d2	NO	Not Available	3	-21292	Not Available	Not Applicable	Not Available	Not Available	Not Available	0	663	Not Available	Not Available	Not Available	Not Available
TCGA-EJ-5494	MALE	1477	Prostate Adenocarcinoma Acinar Type	Prostate	Alive	T2a	N0	M0	0	1477			TUMOR FREE		50	TCGA-EJ-5494	e27c50e2-2a41-4f8c-9ef8-2bc51fb0c23e	NO	Not Available	29	-18596	Not Available	Not Applicable	Not Available	Not Available	Not Available	0	378	Not Available	Not Available	Not Available	Not Available
TCGA-EJ-A7NN	MALE	197	Prostate Adenocarcinoma Acinar Type	Prostate	Alive	T3b	N1	M0	1	197		Biochemical evidence of disease	TUMOR FREE		61	TCGA-EJ-A7NN	C8FAB4A7-FD7E-4D5E-A330-18C7E148B9D0	YES	Not Available	4	-22499	Not Available	Not Applicable	Not Available	Not Available	197	0	197	Not Available	Not Available	Not Available	Not Available
TCGA-KK-A6E6	MALE	3447	Prostate Adenocarcinoma Acinar Type	Prostate	Alive	T2b	N0	M0	0	3447			TUMOR FREE		69	TCGA-KK-A6E6	E377F873-C0D1-4810-9F3D-E551723858E1	NO	Not Available	27	-25320	Not Available	Not Applicable	Not Available	Not Available	Not Available	0	3447	NO	Not Available	NO	Not Available
TCGA-FC-7708	MALE	864	Prostate Adenocarcinoma Acinar Type	Prostate	Alive	T1c	N0	M0	0	864			TUMOR FREE		52	TCGA-FC-7708	208a75b3-407c-4c5a-8938-3691547b6887	NO	Not Available	17	-19144	Not Available	Not Applicable	Not Available	Not Available	Not Available	0	32	NO	Not Available	NO	Not Available
TCGA-KC-A7F6	MALE	263	Prostate Adenocarcinoma Acinar Type	Prostate	Alive	T1c	N0	M0	0	263			TUMOR FREE		63	TCGA-KC-A7F6	FC823AB7-9390-4C57-9883-3E32EE17E794	NO	Abnormal (not related to prostate cancer)	25	-23367	44	Not Applicable	44	-121	Not Available	0	263	YES	No Evidence of Extraprostatic Extension	YES	No Evidence of Extraprostatic Extension
TCGA-ZG-A9LY	MALE	370	Prostate Adenocarcinoma Acinar Type	Prostate	Alive	T2b	N1	M0	0	370			TUMOR FREE		60	TCGA-ZG-A9LY	3DE1A86B-AAEB-4F0D-9F32-1FDA924198D7	NO	Normal (no evidence of prostate cancer) [cM0]	18	-21942	20	Not Applicable	12	Not Available	Not Available	0	287	YES	No Evidence of Extraprostatic Extension	NO	Not Available
TCGA-V1-A9OF	MALE	1184	Prostate Adenocarcinoma Acinar Type	Prostate	Alive	T1c		M0	0	1184			Unknown		49	TCGA-V1-A9OF	D4DC7C5C-45B3-4741-B0C1-FEE477DA2EF4	NO	Not Available	23	-18250	Not Available	Not Applicable	Not Available	Not Available	Not Available	Not Available	1184	NO	Not Available	NO	Not Available
TCGA-EJ-7783	MALE	787	Prostate Adenocarcinoma Acinar Type	Prostate	Alive	T2c	N0	M0	0	787			TUMOR FREE		70	TCGA-EJ-7783	181c6d37-9d8d-4ffa-827b-e3785450ff88	YES	Not Available	6	-25600	Not Available	Not Applicable	Not Available	Not Available	81	0	172	NO	Not Available	NO	Not Available
TCGA-EJ-5505	MALE	922	Prostate Adenocarcinoma Acinar Type	Prostate	Alive	T1c	N0	M0	0	922			TUMOR FREE		57	TCGA-EJ-5505	1ea3b879-5451-49fb-b930-16e9b5627f18	NO	Normal (no evidence of prostate cancer) [cM0]	2	-21164	12	Not Applicable	12	Not Available	Not Available	0	448	YES	No Evidence of Extraprostatic Extension	NO	Not Available
TCGA-2A-A8VL	MALE	621	Prostate Adenocarcinoma Acinar Type	Prostate	Alive	T2b	N0	M0	0	621			TUMOR FREE		51	TCGA-2A-A8VL	49197847-CC83-4CE1-8397-D09CEA4C4928	NO	Normal (no evidence of prostate cancer) [cM0]	29	-18658	21	Not Applicable	Not Available	Not Available	Not Available	0	621	NO	Not Available	NO	Not Available
TCGA-EJ-8468	MALE	2347	Prostate Adenocarcinoma Acinar Type	Prostate	Alive	T3a	N0		0	2347			TUMOR FREE		63	TCGA-EJ-8468	00b16434-0b3a-4194-8714-74dccbebe06c	NO	Normal (no evidence of prostate cancer) [cM0]	12	-23371	23	Not Applicable	23	Not Available	Not Available	0	1961	YES	Not Available	Not Available	Not Available
TCGA-HC-7232	MALE	1161	Prostate Adenocarcinoma Acinar Type	Prostate	Alive	T3b			1	766		Biochemical evidence of disease	TUMOR FREE		66	TCGA-HC-7232	ce3585d3-7388-4d05-84c8-64e0883003b3	Not Available	Not Available	11	-24324	Not Available	Not Applicable	Not Available	Not Available	Not Available	0	89	Not Available	Not Available	Not Available	Not Available
TCGA-QU-A6IP	MALE	2620	Prostate Adenocarcinoma Acinar Type	Prostate	Alive	T2a	N0	M0	0	2620			Not Available		66	TCGA-QU-A6IP	9A8E27C9-614B-491F-913D-429DFC4E2C4D	NO	Not Available	21	-24212	Not Available	Not Applicable	Not Available	Not Available	Not Available	0	2620	NO	Not Available	NO	Not Available
TCGA-KC-A4BL	MALE	934	Prostate Adenocarcinoma Acinar Type	Prostate	Alive	T1c	N0	M0	1	193		Biochemical evidence of disease	WITH TUMOR		65	TCGA-KC-A4BL	5089A8D2-A353-4150-8A6B-6478C5BB29BB	YES	Abnormal (not related to prostate cancer)	23	-24081	38	Not Applicable	38	66	193	0	934	YES	No Evidence of Extraprostatic Extension	YES	No Evidence of Extraprostatic Extension
TCGA-HC-A8CY	MALE	290	Prostate Adenocarcinoma Acinar Type	Prostate	Alive	T1c	N1	M0	0	290			WITH TUMOR		63	TCGA-HC-A8CY	B6F54BDC-9B1B-4465-A6E3-F0524885E10E	Not Available	Abnormal (not related to prostate cancer)	28	-23154	41	Not Applicable	41	Not Available	Not Available	0	290	YES	No Evidence of Extraprostatic Extension	NO	Not Available
TCGA-EJ-7784	MALE	781	Prostate Adenocarcinoma Acinar Type	Prostate	Alive	T2c	N0	M0	0	781			TUMOR FREE		63	TCGA-EJ-7784	4bc71292-60bb-4b63-86c1-0fe021083804	NO	Normal (no evidence of prostate cancer) [cM0]	6	-23183	0	Not Applicable	0	Not Available	Not Available	0	167	YES	No Evidence of Extraprostatic Extension	NO	Not Available
TCGA-H9-7775	MALE	185	Prostate Adenocarcinoma Acinar Type	Prostate	Alive	T2c			0	185			Not Available		68	TCGA-H9-7775	ecade538-f882-4f29-a363-7acb89fd0576	NO	Not Available	8	-24898	Not Available	Not Applicable	Not Available	Not Available	Not Available	0	44	Not Available	Not Available	Not Available	Not Available
TCGA-QU-A6IO	MALE	3716	Prostate Adenocarcinoma Acinar Type	Prostate	Alive	T1c	N0	M0	0	3716			TUMOR FREE		53	TCGA-QU-A6IO	570DDFB3-2721-42B6-9604-2DE6B6090031	NO	Not Available	21	-19564	Not Available	Not Applicable	Not Available	Not Available	Not Available	0	1436	NO	Not Available	NO	Not Available
TCGA-EJ-7781	MALE	1073	Prostate Adenocarcinoma Acinar Type	Prostate	Alive	T1c	N0	M0	0	1073			TUMOR FREE		65	TCGA-EJ-7781	33283111-9a2f-4d5e-92a5-3435846404f7	NO	Not Available	6	-23937	Not Available	Not Applicable	Not Available	Not Available	Not Available	0	169	NO	Not Available	NO	Not Available
TCGA-M7-A721	MALE	400	Prostate Adenocarcinoma Acinar Type	Prostate	Alive	T1c		M0	0	400			TUMOR FREE		70	TCGA-M7-A721	6433F001-DB5C-476B-83C7-23F4C5397AE9	NO	Normal (no evidence of prostate cancer) [cM0]	10	-25585	-8	Not Applicable	Not Available	-8	Not Available	0	204	NO	Not Available	YES	No Evidence of Extraprostatic Extension
TCGA-ZG-A9LN	MALE	115	Prostate Adenocarcinoma Acinar Type	Prostate	Alive	T1c	N1	M0	1				WITH TUMOR		57	TCGA-ZG-A9LN	1D2C5F72-CDCA-4CC8-8A96-2ABE10207356	NO	Normal (no evidence of prostate cancer) [cM0]	18	-21050	3	Not Applicable	9	7	Not Available	0	115	YES	No Evidence of Extraprostatic Extension	YES	No Evidence of Extraprostatic Extension	TCGA-ZG-A9LN-D69379	CE82ED9D-7595-47FA-AA06-EBF842C5F173	Not Available	13	Not Available	73	Trenantone	Not Applicable	1	Not Available	Not Available	Not Available	Not Available	Not Applicable	Not Available	Not Available	YES
TCGA-CH-5739	MALE	671	Prostate Adenocarcinoma Acinar Type	Prostate	Alive	T3a	N0	M0	0	671			TUMOR FREE		65	TCGA-CH-5739	79601d90-b198-4b94-b60f-4cff329c7a10	NO	Not Available	16	-23953	Not Available	Not Applicable	Not Available	Not Available	Not Available	0	671	NO	Not Available	NO	Not Available
TCGA-XK-AAIW	MALE	1218	Prostate Adenocarcinoma Acinar Type	Prostate	Alive	T2b	N0	M0	1	427		New Primary Tumor	WITH TUMOR		78	TCGA-XK-AAIW	2270D09E-A8BE-4B7D-9520-A4BB1CD053C0	NO	Normal (no evidence of prostate cancer) [cM0]	12	-28721	7	Not Applicable	7	Not Available	Not Available	0	972	YES	No Evidence of Extraprostatic Extension	NO	Not Available
TCGA-M7-A720	MALE	384	Prostate Adenocarcinoma Acinar Type	Prostate	Alive	T1c			0	384			TUMOR FREE		53	TCGA-M7-A720	444E78F7-1221-4882-ADE2-7E45D828EA2A	NO	Not Available	10	-19642	Not Available	Not Applicable	Not Available	Not Available	Not Available	0	302	NO	Not Available	NO	Not Available
TCGA-EJ-8474	MALE	766	Prostate Adenocarcinoma Acinar Type	Prostate	Alive	T3a	N0	M0	0	766			TUMOR FREE		69	TCGA-EJ-8474	d57d3254-d8f3-4ca2-8b31-790d3ac9a63d	NO	Normal (no evidence of prostate cancer) [cM0]	22	-25561	51	Not Applicable	7	Not Available	Not Available	0	314	YES	No Evidence of Extraprostatic Extension	Not Available	Not Available
TCGA-KC-A4BV	MALE	1328	Prostate Adenocarcinoma Acinar Type	Prostate	Alive	T2	N0	M0	1	1328		Biochemical evidence of disease	WITH TUMOR		66	TCGA-KC-A4BV	A8C954B7-3077-4FF1-B311-D4B4BFA49786	YES	Normal (no evidence of prostate cancer) [cM0]	22	-24138	16	Not Applicable	18	81	1328	0	1328	YES	No Evidence of Extraprostatic Extension	YES	Extraprostatic Extension Localized (e.g. seminal vesicles)
TCGA-CH-5791	MALE	1004	Prostate Adenocarcinoma Acinar Type	Prostate	Alive	T3a	N0	M0	1	396		New Primary Tumor	Not Available		72	TCGA-CH-5791	829bed0c-c40d-44fd-aee8-6c7589db60f9	NO	Normal (no evidence of prostate cancer) [cM0]	16	-26390	61	Not Applicable	Not Available	Not Available	Not Available	0	1004	NO	Not Available	NO	Not Available
TCGA-XJ-A83G	MALE	1461	Prostate Adenocarcinoma Acinar Type	Prostate	Alive	T1c	N0		0	1461			TUMOR FREE		51	TCGA-XJ-A83G	BF428D43-2DA6-43FC-BD62-7CBFF84E95EC	NO	Not Available	6	Not Available	Not Available	Not Applicable	Not Available	Not Available	Not Available	0	1157	NO	Not Available	Not Available	Not Available
TCGA-EJ-7125	MALE	2850	Prostate Adenocarcinoma Acinar Type	Prostate	Alive	T1c	N0	M0	0	2850			TUMOR FREE		44	TCGA-EJ-7125	aca312ab-6dbd-4183-8b22-8f37834f3426	NO	Normal (no evidence of prostate cancer) [cM0]	5	-16425	12	Not Applicable	Not Available	Not Available	Not Available	0	1860	NO	Not Available	NO	Not Available
TCGA-VP-A87K	MALE	1306	Prostate Adenocarcinoma, Other Subtype	Prostate	Alive	T1c	N0	M0	1	533		Biochemical evidence of disease	WITH TUMOR		63	TCGA-VP-A87K	24D7D4D8-F5C1-4D71-80E0-72A429FC9DBD	YES	Normal (no evidence of prostate cancer) [cM0]	31	-23030	13	Not Applicable	13	Not Available	473	0	655	YES	No Evidence of Extraprostatic Extension	NO	Not Available
TCGA-YL-A8SC	MALE	1261	Prostate Adenocarcinoma Acinar Type	Prostate	Alive	T3a	N0	M0	1	152		Biochemical evidence of disease	WITH TUMOR		66	TCGA-YL-A8SC	42FA9774-9471-4707-8F6F-8041B34C49E4	NO	Normal (no evidence of prostate cancer) [cM0]	27	-24206	40	Not Applicable	47	Not Available	Not Available	0	1261	YES	No Evidence of Extraprostatic Extension	NO	Not Available	TCGA-YL-A8SC-D58907;TCGA-YL-A8SC-D58908	B386BFEF-969E-4B19-BF5A-1EF30509ABCF;476AB410-283B-461B-B048-2DF25DD22E81	Not Available;Not Available	27;27	195;Not Available	166;166	Casodex;Trelstar	Partial Response;Partial Response	4;4	Not Available;Not Available	Not Available;Not Available	Not Available;Not Available	Not Available;Not Available	Not Applicable;Not Applicable	Not Available;Not Available	Not Available;Not Available	NO;YES
TCGA-J9-A52C	MALE	178	Prostate Adenocarcinoma Acinar Type	Prostate	Alive	T1c			0	178			Unknown		57	TCGA-J9-A52C	1940166E-AEDC-4DC5-90A5-609871F9F7DA	NO	Normal (no evidence of prostate cancer) [cM0]	14	-20966	38	Not Applicable	62	Not Available	Not Available	0	178	YES	No Evidence of Extraprostatic Extension	NO	Not Available
TCGA-G9-6499	MALE	1543	Prostate Adenocarcinoma Acinar Type	Prostate	Alive	T3a	N0	M0	0	1543			TUMOR FREE		66	TCGA-G9-6499	acd5ceef-c5cf-4e95-9394-c50fdbc70c8d	NO	Equivocal	20	-24388	56	Not Applicable	421	Not Available	Not Available	0	1109	YES	No Evidence of Extraprostatic Extension	NO	Not Available
TCGA-KK-A6E8	MALE	1770	Prostate Adenocarcinoma Acinar Type	Prostate	Alive	T1c	N0	M0	0	1770			TUMOR FREE		68	TCGA-KK-A6E8	8990CE28-C671-4487-8DDA-864F0675BBB3	NO	Normal (no evidence of prostate cancer) [cM0]	27	-25026	97	Not Applicable	Not Available	104	Not Available	0	1770	NO	Not Available	YES	No Evidence of Extraprostatic Extension
TCGA-V1-A8WL	MALE	1948	Prostate Adenocarcinoma Acinar Type	Prostate	Alive	T1c	N0	M0	0	1948			Unknown		64	TCGA-V1-A8WL	F7FC3F2E-C70E-460D-B34D-BB2EA423A0AE	NO	Not Available	23	-23725	Not Available	Not Applicable	Not Available	Not Available	Not Available	Not Available	1375	NO	Not Available	NO	Not Available
TCGA-G9-A9S7	MALE	728	Prostate Adenocarcinoma Acinar Type	Prostate	Alive	T2a	N0	M0	1				WITH TUMOR		55	TCGA-G9-A9S7	27953774-E97B-48E7-B966-1EC1E9C830B4	NO	Abnormal (not related to prostate cancer)	14	-20213	32	Not Applicable	32	Not Available	Not Available	0	643	YES	No Evidence of Extraprostatic Extension	NO	Not Available
TCGA-J9-A52E	MALE	323	Prostate Adenocarcinoma Acinar Type	Prostate	Alive	T2c	N0		1			Biochemical evidence of disease	TUMOR FREE		65	TCGA-J9-A52E	30ABA886-5152-4E25-B36F-6CE7009D419E	NO	Normal (no evidence of prostate cancer) [cM0]	15	-23741	15	Not Applicable	12	Not Available	89	0	323	YES	No Evidence of Extraprostatic Extension	NO	Not Available	TCGA-J9-A52E-D41333	FFCE4B58-649F-4C90-ACFD-B04BC3FBB7F8	Not Available	15	Not Available	209	Zoladex	Not Applicable	3	Not Available	Not Available	Not Available	Not Available	Not Applicable	Not Available	Not Available	YES
TCGA-G9-7510	MALE	1185	Prostate Adenocarcinoma Acinar Type	Prostate	Alive	T1c	N0	M0	0	1185			TUMOR FREE		66	TCGA-G9-7510	f211f7a9-cf3b-432c-9ea0-1172cce14e9d	NO	Normal (no evidence of prostate cancer) [cM0]	31	-24187	22	Not Applicable	22	Not Available	Not Available	0	674	YES	Extraprostatic Extension (regional lymphadenopathy)[e.g. cN1]	NO	Not Available
TCGA-KK-A7AV	MALE	822	Prostate Adenocarcinoma Acinar Type	Prostate	Alive	T1c	N0	M0	0	822			TUMOR FREE		58	TCGA-KK-A7AV	BF462E14-F9E8-4531-905D-1FB59D9088CB	NO	Not Available	28	-21192	Not Available	Not Applicable	Not Available	48	Not Available	0	822	NO	Not Available	YES	No Evidence of Extraprostatic Extension
TCGA-G9-6336	MALE	2068	Prostate Adenocarcinoma Acinar Type	Prostate	Alive	T2c	N0	M0	0	2068			TUMOR FREE		57	TCGA-G9-6336	59207bcd-f127-481f-b576-8716da7d7d97	NO	Normal (no evidence of prostate cancer) [cM0]	19	-20851	98	Not Applicable	104	Not Available	Not Available	0	1669	YES	No Evidence of Extraprostatic Extension	NO	Not Available
TCGA-KK-A8IC	MALE	2051	Prostate Adenocarcinoma Acinar Type	Prostate	Alive	T1c	N0	M0	1	1060		Biochemical evidence of disease	WITH TUMOR		54	TCGA-KK-A8IC	70C6C3A0-B422-4541-A60F-355356A9A340	YES	Normal (no evidence of prostate cancer) [cM0]	28	-19902	7	Not Applicable	6	Not Available	1060	0	2051	YES	No Evidence of Extraprostatic Extension	NO	Not Available	TCGA-KK-A8IC-D64006;TCGA-KK-A8IC-D64007	F195C560-AD75-4A70-9E79-5C3A146641BF;3C08E85B-1666-43A5-8554-629EC705ACB9	Not Available;Not Available	25;25	Not Available;Not Available	2051;2051	Leuprolide acetate;Abiraterone	Not Applicable;Not Applicable	8;8	Not Available;Not Available	Not Available;Not Available	Not Available;Not Available	Not Available;Not Available	Not Applicable;Not Applicable	Not Available;Not Available	Not Available;Not Available	YES;YES
TCGA-EJ-7792	MALE	1396	Prostate Adenocarcinoma Acinar Type	Prostate	Alive	T1c	N0	M0	0	1396			TUMOR FREE		53	TCGA-EJ-7792	28689d40-03e5-4e17-aba1-f2d571535eed	NO	Not Available	9	-19454	Not Available	Not Applicable	Not Available	Not Available	Not Available	0	526	NO	Not Available	NO	Not Available
TCGA-2A-AAYO	MALE	1272	Prostate Adenocarcinoma Acinar Type	Prostate	Alive	T1c		M0	0	1272			TUMOR FREE		57	TCGA-2A-AAYO	8C0D361F-EAAB-4768-90F2-B7A610E2BBB1	NO	Not Available	7	-21183	Not Available	Not Applicable	Not Available	180	Not Available	0	922	NO	Not Available	YES	No Evidence of Extraprostatic Extension
TCGA-V1-A9ZG	MALE	1517	Prostate Adenocarcinoma Acinar Type	Prostate	Alive	T1c	N0	M0	0	1517			Unknown		64	TCGA-V1-A9ZG	DEC99F86-622B-477F-A26A-98C954FB1F17	NO	Not Available	23	-23725	Not Available	Not Applicable	Not Available	Not Available	Not Available	Not Available	1117	NO	Not Available	NO	Not Available
TCGA-HC-7752	MALE	782	Prostate Adenocarcinoma Acinar Type	Prostate	Alive	T2c	N0	M0	0	782			TUMOR FREE		61	TCGA-HC-7752	9b84601b-ee05-4c15-afe3-7bfa7ca5ffac	Not Available	Not Available	20	-22366	Not Available	Not Applicable	Not Available	Not Available	Not Available	0	98	Not Available	Not Available	Not Available	Not Available
TCGA-EJ-7782	MALE	1167	Prostate Adenocarcinoma Acinar Type	Prostate	Alive	T2c	N0	M0	0	1167			TUMOR FREE		71	TCGA-EJ-7782	1426b4bf-f4a5-477c-bbbb-e0e656549764	NO	Normal (no evidence of prostate cancer) [cM0]	6	-25965	49	Not Applicable	Not Available	Not Available	Not Available	0	350	NO	Not Available	NO	Not Available
TCGA-X4-A8KQ	MALE	1383	Prostate Adenocarcinoma Acinar Type	Prostate	Alive	T1c	N0	M0	1			Biochemical evidence of disease	TUMOR FREE		65	TCGA-X4-A8KQ	56353D9C-9578-4D62-9DCD-92D800EFDEA0	NO	Not Available	7	-23999	Not Available	Not Applicable	Not Available	Not Available	Not Available	0	1131	NO	Not Available	NO	Not Available	TCGA-X4-A8KQ-D60565	C797F184-B710-4B02-99E7-23EFD37E4381	Not Available	11	Not Available	963	Eligard	Not Applicable	6	Not Available	Not Available	Not Available	Not Available	Not Applicable	Not Available	Not Available	YES
TCGA-EJ-A65E	MALE	417	Prostate Adenocarcinoma, Other Subtype	Prostate	Alive	T3b	N0	M0	0	417			TUMOR FREE		67	TCGA-EJ-A65E	37EC45FD-1C85-49CB-835E-FA7B2B8CE16F	NO	Not Available	5	-24558	Not Available	Not Applicable	Not Available	Not Available	Not Available	0	417	Not Available	Not Available	Not Available	Not Available
TCGA-HC-8256	MALE	860	Prostate Adenocarcinoma Acinar Type	Prostate	Alive	T2c		M0	0	860			TUMOR FREE		53	TCGA-HC-8256	89a297be-ebb5-4b9f-8eda-0e548d14ad91	Not Available	Not Available	13	-19598	Not Available	Not Applicable	Not Available	Not Available	Not Available	0	95	Not Available	Not Available	Not Available	Not Available
TCGA-J4-A6G3	MALE	849	Prostate Adenocarcinoma Acinar Type	Prostate	Alive	T2	N0	M0	1	618		Biochemical evidence of disease	TUMOR FREE		57	TCGA-J4-A6G3	9B015929-99EB-4E74-8FBF-6B2E6D7F08E4	NO	Normal (no evidence of prostate cancer) [cM0]	12	-20836	17	Not Applicable	Not Available	15	Not Available	0	528	NO	Not Available	YES	Extraprostatic Extension Localized (e.g. seminal vesicles);Extraprostatic Extension (regional lymphadenopathy) [e.g. cN1]	TCGA-J4-A6G3-D63929	8FF29F04-AC95-4176-B869-F70402DF91F8	Not Available	21	Not Available	30	leuprolide	Not Applicable	8	Not Available	Not Available	Not Available	Not Available	Not Applicable	Not Available	Not Available	YES
TCGA-HC-7081	MALE	1136	Prostate Adenocarcinoma Acinar Type	Prostate	Alive	T3b			1				WITH TUMOR		62	TCGA-HC-7081	3da2e90e-6450-4286-8c74-08dbecbfd788	Not Available	Not Available	11	Not Available	Not Available	Not Applicable	Not Available	Not Available	Not Available	0	72	Not Available	Not Available	Not Available	Not Available
TCGA-ZG-A9LZ	MALE	692	Prostate Adenocarcinoma Acinar Type	Prostate	Alive	T3a	N0	M0	1				WITH TUMOR		66	TCGA-ZG-A9LZ	CA076CFD-C628-4AF2-837C-37617429ADB9	YES	Normal (no evidence of prostate cancer) [cM0]	18	-24132	-15	Not Applicable	-9	Not Available	310	0	692	YES	No Evidence of Extraprostatic Extension	NO	Not Available
TCGA-EJ-5531	MALE	1273	Prostate Adenocarcinoma Acinar Type	Prostate	Alive	T2b	N0	M0	0	1273			TUMOR FREE		62	TCGA-EJ-5531	adf3c2f7-d5f9-41c3-bd8c-7f9f1f22ff73	NO	Not Available	4	-22760	Not Available	Not Applicable	Not Available	Not Available	Not Available	0	724	NO	Not Available	NO	Not Available
TCGA-HC-8264	MALE	48	Prostate Adenocarcinoma Acinar Type	Prostate	Alive	T3b	N1		0	48			WITH TUMOR		60	TCGA-HC-8264	8740555d-8bf0-40ba-b868-99eef27662a4	Not Available	Not Available	25	-22177	Not Available	Not Applicable	Not Available	Not Available	Not Available	0	48	Unknown	Not Available	Unknown	Not Available
TCGA-YL-A8SQ	MALE	2083	Prostate Adenocarcinoma Acinar Type	Prostate	Alive	T3b	N0	M0	1	329		Biochemical evidence of disease	WITH TUMOR		61	TCGA-YL-A8SQ	24E5D323-F3D4-4ADD-9A29-79E77CED357C	YES	Normal (no evidence of prostate cancer) [cM0]	30	-22482	19	Not Applicable	Not Available	Not Available	329	0	1943	NO	Not Available	NO	Not Available	TCGA-YL-A8SQ-D59023;TCGA-YL-A8SQ-D59024	4627A9CB-3DC6-4664-8EB6-C59B44BB0BB0;3806678D-AAAD-4BD2-AA77-6408375BB161	Not Available;Not Available	30;30	Not Available;Not Available	481;481	Casodex;Leuprolide	Not Applicable;Not Applicable	4;4	Not Available;Not Available	Not Available;Not Available	Not Available;Not Available	Not Available;Not Available	Not Applicable;Not Applicable	Not Available;Not Available	Not Available;Not Available	YES;YES
TCGA-EJ-A65M	MALE	230	Prostate Adenocarcinoma Acinar Type	Prostate	Alive	T2c	N0	M0	0	230			TUMOR FREE		65	TCGA-EJ-A65M	D4FF9F1A-1D35-4AD6-9A36-059547081C7E	NO	Not Available	4	-23767	Not Available	Not Applicable	Not Available	Not Available	Not Available	0	230	Not Available	Not Available	Not Available	Not Available
TCGA-J4-A83J	MALE	696	Prostate Adenocarcinoma Acinar Type	Prostate	Alive	T1c	N0	M0	0	696			Unknown		68	TCGA-J4-A83J	98240F19-BCA7-4001-8AA2-4D790C7C4C53	NO	Not Available	20	-24960	Not Available	Not Applicable	Not Available	Not Available	Not Available	0	310	Not Available	Not Available	Not Available	Not Available
TCGA-J9-A8CL	MALE	405	Prostate Adenocarcinoma Acinar Type	Prostate	Alive	T3a		M0	1	132		Biochemical evidence of disease	WITH TUMOR		66	TCGA-J9-A8CL	1122FA92-0073-4F59-9880-3F1A34620758	YES	Equivocal	27	-24145	6	Not Applicable	11	Not Available	132	0	405	YES	No Evidence of Extraprostatic Extension	NO	Not Available
TCGA-EJ-8469	MALE	2324	Prostate Adenocarcinoma Acinar Type	Prostate	Alive	T3a	N0	M0	1	1925	Non-regional / Distant Lymph Nodes	Biochemical evidence of disease	WITH TUMOR		46	TCGA-EJ-8469	df4a7caa-6289-4157-8cb4-6ce8784e7506	YES	Not Available	14	-17014	Not Available	Not Applicable	30	Not Available	1925	0	1946	YES	No Evidence of Extraprostatic Extension	Not Available	Not Available
TCGA-J4-AATZ	MALE	412	Prostate Adenocarcinoma Acinar Type	Prostate	Alive	T3a	N0	M0	1	79		Biochemical evidence of disease	WITH TUMOR		66	TCGA-J4-AATZ	73B7D4BC-6B56-4AE8-BE7F-074745563BEE	NO	Normal (no evidence of prostate cancer) [cM0]	14	-24226	33	Not Applicable	23	23	79	0	412	Not Available	No Evidence of Extraprostatic Extension	YES	No Evidence of Extraprostatic Extension	TCGA-J4-AATZ-D63628	9BE0AB7B-C8E4-457C-9254-7F6D55CDB6C2	Not Available	14	Not Available	142	Eligard	Not Applicable	8	Not Available	Not Available	Not Available	Not Available	Not Applicable	Not Available	Not Available	YES
TCGA-G9-6343	MALE	2450	Prostate Adenocarcinoma Acinar Type	Prostate	Alive	T2a		M0	0	2450			TUMOR FREE		62	TCGA-G9-6343	36b87d12-9f96-460f-a3b5-a4c08cbf5b07	NO	Not Available	16	-22843	Not Available	Not Applicable	Not Available	Not Available	Not Available	0	554	NO	Not Available	NO	Not Available
TCGA-ZG-A9M4	MALE	547	Prostate Adenocarcinoma Acinar Type	Prostate	Alive	T2a	N1	M0	1				WITH TUMOR		65	TCGA-ZG-A9M4	9B5D36B2-8B46-48A4-AFA7-0E1936F2D315	NO	Normal (no evidence of prostate cancer) [cM0]	18	-24030	21	Not Applicable	22	Not Available	Not Available	0	223	YES	Extraprostatic Extension (regional lymphadenopathy)[e.g. cN1]	NO	Not Available
TCGA-KC-A4BN	MALE	1815	Prostate Adenocarcinoma Acinar Type	Prostate	Alive	T1c	N0	M0	0	1815			TUMOR FREE		55	TCGA-KC-A4BN	5A468990-D76D-4C67-8437-62689B593AE2	NO	Not Available	22	-20392	Not Available	Not Applicable	Not Available	44	Not Available	0	1815	NO	Not Available	YES	No Evidence of Extraprostatic Extension
TCGA-HC-7737	MALE	1090	Prostate Adenocarcinoma Acinar Type	Prostate	Alive	T1c	N1	M0	0	1090			TUMOR FREE		55	TCGA-HC-7737	73f875cb-bcfc-43ba-ab97-4e94caf836d4	Not Available	Normal (no evidence of prostate cancer) [cM0]	11	-20122	9	Not Applicable	9	Not Available	Not Available	0	64	YES	No Evidence of Extraprostatic Extension	NO	Not Available
TCGA-V1-A9OA	MALE	636	Prostate Adenocarcinoma Acinar Type	Prostate	Alive	T2c	N1	M0	0	636			Unknown		61	TCGA-V1-A9OA	A8396F6D-53E2-4664-A3E2-DF061D022108	NO	Not Available	23	-22630	Not Available	Not Applicable	Not Available	27	Not Available	Not Available	636	NO	Not Available	YES	Not Available
TCGA-SU-A7E7	MALE	551	Prostate Adenocarcinoma Acinar Type	Prostate	Alive	T2b	N0	M0	0	551			TUMOR FREE		60	TCGA-SU-A7E7	2648C3C9-9884-4A0C-96AA-61130CD289EA	NO	Normal (no evidence of prostate cancer) [cM0]	24	-22185	6	Not Applicable	-10	Not Available	Not Available	0	112	YES	No Evidence of Extraprostatic Extension	NO	Not Available
TCGA-J4-A67K	MALE	1004	Prostate Adenocarcinoma Acinar Type	Prostate	Alive	T2b		M0	0	1004			TUMOR FREE		68	TCGA-J4-A67K	C4C1B5BE-A0E7-4968-92DE-7F34C71207FB	NO	Not Available	16	-24908	Not Available	Not Applicable	Not Available	Not Available	Not Available	0	662	Not Available	Not Available	Not Available	Not Available
TCGA-KK-A5A1	MALE	2469	Prostate Adenocarcinoma Acinar Type	Prostate	Dead	T3a	N0	M0	1	203		Locoregional Recurrence	Unknown		72	TCGA-KK-A5A1	436B242C-AD5F-432E-A684-27BBA4C1C8A2	NO	Normal (no evidence of prostate cancer) [cM0]	28	-26415	57	Not Applicable	14	Not Available	Not Available	0	2364	YES	Not Available	NO	Not Available
TCGA-G9-6338	MALE	2028	Prostate Adenocarcinoma Acinar Type	Prostate	Alive	T1c	N0	M0	0	2028			WITH TUMOR		61	TCGA-G9-6338	2c48b1bf-4e49-4869-874b-f08787fa04b5	Not Available	Normal (no evidence of prostate cancer) [cM0]	16	-22360	13	Not Applicable	82	Not Available	Not Available	0	1649	YES	No Evidence of Extraprostatic Extension	NO	Not Available
TCGA-G9-6329	MALE	1266	Prostate Adenocarcinoma Acinar Type	Prostate	Alive	T1c		M0	0	1266			TUMOR FREE		67	TCGA-G9-6329	a08fd0a6-a89a-4adb-b641-d4c1238abb71	NO	Normal (no evidence of prostate cancer) [cM0]	20	-24797	10	Not Applicable	10	Not Available	Not Available	0	923	YES	No Evidence of Extraprostatic Extension	NO	Not Available
TCGA-EJ-5521	MALE	2279	Prostate Adenocarcinoma Acinar Type	Prostate	Alive	T1c	N0	M0	0	2279			TUMOR FREE		63	TCGA-EJ-5521	d44d4bcb-beb1-4464-acd2-9972751f5018	NO	Not Available	4	-23304	Not Available	Not Applicable	Not Available	Not Available	Not Available	0	842	NO	Not Available	NO	Not Available
TCGA-EJ-7331	MALE	742	Prostate Adenocarcinoma Acinar Type	Prostate	Alive	T1c	N0	M0	0	742			TUMOR FREE		64	TCGA-EJ-7331	b424b73a-2dfa-473f-ab56-ab382cd1cdef	YES	Not Available	5	-23458	Not Available	Not Applicable	Not Available	Not Available	189	0	9	NO	Not Available	NO	Not Available
TCGA-HC-A76X	MALE	150	Prostate Adenocarcinoma Acinar Type	Prostate	Alive	T1c	N0	M0	0	150			TUMOR FREE		62	TCGA-HC-A76X	105E12BF-4F39-4D7A-870F-FBC329EE210A	NO	Normal (no evidence of prostate cancer) [cM0]	28	-22756	10	Not Applicable	Not Available	Not Available	Not Available	0	150	Unknown	Not Available	Unknown	Not Available
TCGA-EJ-8472	MALE	756	Prostate Adenocarcinoma Acinar Type	Prostate	Alive	T3a	N0	M0	1	196		Biochemical evidence of disease	TUMOR FREE		63	TCGA-EJ-8472	ab378ad0-1881-403f-9e85-d6f97e7b7c81	YES	Not Available	19	-23104	Not Available	Not Applicable	Not Available	Not Available	196	0	756	Not Available	Not Available	Not Available	Not Available
TCGA-KK-A7B4	MALE	987	Prostate Adenocarcinoma Acinar Type	Prostate	Alive	T3b	N1	M0	1	637		Biochemical evidence of disease	WITH TUMOR		64	TCGA-KK-A7B4	5447A0E0-80CA-40FB-8233-504FDE51F22C	YES	Equivocal	28	-23644	29	Not Applicable	Not Available	29	637	0	637	NO	Not Available	YES	Equivocal	TCGA-KK-A7B4-D67449;TCGA-KK-A7B4-D68715	B573051A-A73D-450B-A0A6-CE98871D2B05;1E957A39-9B3B-4817-839E-861028B375AE	Not Available;Not Available	10;12	Not Available;439	119;312	Leuprolide Acetate;Casodex	Not Available;Stable Disease	11;12	Not Available;Not Available	Not Available;Not Available	Not Available;Not Available	Not Available;Not Available	Not Applicable;Not Applicable	Not Available;Not Available	Not Available;Not Available	YES;NO
TCGA-J4-8200	MALE	1218	Prostate Adenocarcinoma Acinar Type	Prostate	Alive	T2	N0	M0	0	1218			TUMOR FREE		47	TCGA-J4-8200	897a2af4-55af-4245-8629-1a71b622c17e	NO	Normal (no evidence of prostate cancer) [cM0]	6	-17167	41	Not Applicable	41	Not Available	Not Available	0	196	YES	No Evidence of Extraprostatic Extension	NO	Not Available
TCGA-EJ-7327	MALE	923	Prostate Adenocarcinoma Acinar Type	Prostate	Alive	T2a	N0	M0	0	923			TUMOR FREE		61	TCGA-EJ-7327	e90ab72a-4bbb-4c37-b48a-8a1a85d79d04	NO	Not Available	5	-22475	Not Available	Not Applicable	Not Available	Not Available	Not Available	0	175	NO	Not Available	NO	Not Available
TCGA-ZG-A9ND	MALE	410	Prostate Adenocarcinoma Acinar Type	Prostate	Alive	T1c	N0	M0	0	410			TUMOR FREE		55	TCGA-ZG-A9ND	348C2BF3-2146-4990-9ADF-FA6968B4F072	NO	Normal (no evidence of prostate cancer) [cM0]	18	-20428	7	Not Applicable	10	Not Available	Not Available	0	261	YES	No Evidence of Extraprostatic Extension	NO	Not Available
TCGA-XK-AAIR	MALE	972	Prostate Adenocarcinoma Acinar Type	Prostate	Alive	T1c	N0	M0	0	972			TUMOR FREE		75	TCGA-XK-AAIR	12D2B93E-A033-4B36-AE81-C15879EB40BD	NO	Not Available	8	-27703	Not Available	Not Applicable	Not Available	Not Available	Not Available	0	972	NO	Not Available	NO	Not Available
TCGA-J9-A8CM	MALE	463	Prostate Adenocarcinoma Acinar Type	Prostate	Alive	T2c	N1	M0	1	344		Biochemical evidence of disease	WITH TUMOR		66	TCGA-J9-A8CM	DECEB7DF-6EDC-41F0-99AA-C4AC7E764074	YES	Normal (no evidence of prostate cancer) [cM0]	1	-24118	14	Not Applicable	Not Available	Not Available	344	0	463	NO	Not Available	NO	Not Available
TCGA-EJ-A65B	MALE	710	Prostate Adenocarcinoma, Other Subtype	Prostate	Alive	T3b	N0	M0	0	710			TUMOR FREE		55	TCGA-EJ-A65B	DF3362CB-0F6B-412E-8AF4-C5606526BE17	NO	Not Available	3	-20204	Not Available	Not Applicable	Not Available	Not Available	Not Available	0	536	Not Available	Not Available	Not Available	Not Available
TCGA-J9-A8CK	MALE	321	Prostate Adenocarcinoma Acinar Type	Prostate	Alive	T3a		M0	0	321			TUMOR FREE		66	TCGA-J9-A8CK	EB80244A-5F20-49A8-8F73-E92C14395895	NO	Normal (no evidence of prostate cancer) [cM0]	6	-24285	8	Not Applicable	8	Not Available	Not Available	0	321	YES	No Evidence of Extraprostatic Extension	NO	Not Available
TCGA-G9-6494	MALE	1771	Prostate Adenocarcinoma Acinar Type	Prostate	Alive	T1c	N0	M0	1				WITH TUMOR		66	TCGA-G9-6494	0c459149-0dfe-4206-b50b-db79180ebb57	Not Available	Normal (no evidence of prostate cancer) [cM0]	6	-24381	-13	Not Applicable	-13	Not Available	Not Available	0	1442	YES	No Evidence of Extraprostatic Extension	NO	Not Available
TCGA-KK-A7AY	MALE	1754	Prostate Adenocarcinoma Acinar Type	Prostate	Alive	T2a	N0	M0	1	1124		Biochemical evidence of disease	TUMOR FREE		60	TCGA-KK-A7AY	F4AEBD64-A356-4C05-B847-6DD28CF26339	NO	Not Available	28	-22220	Not Available	Not Applicable	Not Available	Not Available	1124	0	1572	NO	Not Available	NO	Not Available
TCGA-HI-7171	MALE	1329	Prostate Adenocarcinoma Acinar Type	Prostate	Dead	T3a	N0	M0	1			Biochemical evidence of disease	WITH TUMOR		56	TCGA-HI-7171	931feb14-3f69-41c1-8435-5fd4fb775bdf	YES	Normal (no evidence of prostate cancer) [cM0]	22	-20776	Not Available	1329	Not Available	Not Available	218	0	Not Available	NO	Not Available	YES	No Evidence of Extraprostatic Extension	TCGA-HI-7171-D29025;TCGA-HI-7171-D29022;TCGA-HI-7171-D29023;TCGA-HI-7171-D29024	9b35aa79-dfd4-43b0-85d1-4b568707a05b;3b5581d8-e46e-4abc-b101-fbe0ea543eb9;6f7d8b28-4cee-4fdf-9610-6dd6ad777a36;5c3ec5b6-18d2-46be-9fd9-3703a2fa6fbb	Not Available;Not Available;Not Available;Not Available	20;22;22;22	Not Available;Not Available;Not Available;Not Available	648;Not Available;Not Available;559	Ketoconazole;Lupron;Casodex;Casodex	Not Available;Not Available;Not Available;Not Available	2;2;2;2	Not Available;Not Available;Not Available;Not Available	400;Not Available;Not Available;50	mg;Not Available;Not Available;mg	RECURRENCE;RECURRENCE;RECURRENCE;RECURRENCE	Not Applicable;Not Applicable;Not Applicable;Not Applicable	3;1;1;0	PO;IM;PO;SC	Not Available;NO;NO;NO
TCGA-VN-A943	MALE	496	Prostate Adenocarcinoma Acinar Type	Prostate	Alive	T1c	N0	M0	0	496			TUMOR FREE		71	TCGA-VN-A943	92F45022-EE76-418D-8F9E-C3509EFDA0C0	NO	Not Available	5	-26162	Not Available	Not Applicable	Not Available	-17	Not Available	0	132	NO	Not Available	YES	No Evidence of Extraprostatic Extension
TCGA-G9-6373	MALE	811	Prostate Adenocarcinoma Acinar Type	Prostate	Alive	T2b		M0	0	811			TUMOR FREE		68	TCGA-G9-6373	c3a509c6-35a6-4d17-a9fd-0aa8884b33a0	Not Available	Normal (no evidence of prostate cancer) [cM0]	6	-24887	29	Not Applicable	Not Available	Not Available	Not Available	0	505	NO	Not Available	NO	Not Available
TCGA-KK-A7AW	MALE	1054	Prostate Adenocarcinoma Acinar Type	Prostate	Alive	T2a	N1	M0	0	1054			TUMOR FREE		57	TCGA-KK-A7AW	2F231B79-84BC-4256-BF26-7CE64083D438	YES	Not Available	19	-20869	Not Available	Not Applicable	11	Not Available	204	0	1054	YES	Not Available	NO	Not Available
TCGA-HC-A6AQ	MALE	106	Prostate Adenocarcinoma Acinar Type	Prostate	Alive	T1c		M0	0	106			TUMOR FREE		60	TCGA-HC-A6AQ	3FA83688-1724-42CB-A600-472E4C500E89	Not Available	Normal (no evidence of prostate cancer) [cM0]	19	-22208	15	Not Applicable	Not Available	Not Available	Not Available	0	106	NO	Not Available	NO	Not Available
TCGA-2A-A8VO	MALE	1701	Prostate Adenocarcinoma Acinar Type	Prostate	Alive	T1c		M0	0	1701			TUMOR FREE		57	TCGA-2A-A8VO	91C0D161-2B59-4B7A-8C19-6D26DEA31849	NO	Normal (no evidence of prostate cancer) [cM0]	30	-20958	22	Not Applicable	11	84	Not Available	0	1332	YES	No Evidence of Extraprostatic Extension	YES	Extraprostatic Extension Localized (e.g. seminal vesicles)
TCGA-EJ-A6RC	MALE	873	Prostate Adenocarcinoma Acinar Type	Prostate	Alive	T1c	N0	M0	0	873			TUMOR FREE		64	TCGA-EJ-A6RC	AAE0FCA8-99E9-4FDE-A2E9-B0EA500737F8	NO	Not Available	4	-23598	Not Available	Not Applicable	Not Available	Not Available	Not Available	0	693	Not Available	Not Available	Not Available	Not Available
TCGA-YL-A9WX	MALE	1518	Prostate Adenocarcinoma Acinar Type	Prostate	Alive	T3a	N1	M0	1	1506		Biochemical evidence of disease	WITH TUMOR		68	TCGA-YL-A9WX	A468353E-0A96-4A4D-8AEF-5140BF1BF952	YES	Abnormal (not related to prostate cancer)	12	-25008	34	Not Applicable	37	41	1506	0	1518	YES	No Evidence of Extraprostatic Extension	YES	Extraprostatic Extension Localized (e.g. seminal vesicles)
TCGA-YL-A8HM	MALE	1482	Prostate Adenocarcinoma Acinar Type	Prostate	Alive	T3b	N0	M0	1	1473		Biochemical evidence of disease	TUMOR FREE		66	TCGA-YL-A8HM	EFF14FED-8A21-41C5-8ED3-75346A06E44E	NO	Normal (no evidence of prostate cancer) [cM0]	13	-24121	26	Not Applicable	Not Available	Not Available	Not Available	0	1124	NO	Not Available	NO	Not Available	TCGA-YL-A8HM-D57509;TCGA-YL-A8HM-D57510	3DD9A683-6AA5-4EE5-A273-F242110B7386;87372656-6CA8-49B7-B522-A98A53DB14ED	Not Available;Not Available	13;13	251;752	216;216	Casodex;Zoladex	Complete Response;Complete Response	3;3	Not Available;Not Available	Not Available;Not Available	Not Available;Not Available	Not Available;Not Available	Not Applicable;Not Applicable	Not Available;Not Available	Not Available;Not Available	NO;NO
TCGA-HC-8266	MALE	473	Prostate Adenocarcinoma Acinar Type	Prostate	Alive	T3b	N0	M0	0	473			WITH TUMOR		55	TCGA-HC-8266	fb447e0f-7cf0-49bf-8b15-aae932f8094d	Not Available	Not Available	1	-20280	Not Available	Not Applicable	Not Available	Not Available	Not Available	0	35	Not Available	Not Available	Not Available	Not Available
TCGA-KK-A8IA	MALE	1931	Prostate Adenocarcinoma Acinar Type	Prostate	Alive	T3b	N1	M0	0	1931			Unknown		69	TCGA-KK-A8IA	17916C4E-FEBE-48C6-B475-AD29397425E8	NO	Normal (no evidence of prostate cancer) [cM0]	18	-25284	26	Not Applicable	26	Not Available	Not Available	0	1439	YES	No Evidence of Extraprostatic Extension	NO	Not Available	TCGA-KK-A8IA-D62062	7D79F7DA-2220-4B24-B287-D6F9F74182AD	Not Available	25	Not Available	210	Lupron	Not Applicable	8	Not Available	Not Available	Not Available	Not Available	Not Applicable	Not Available	Not Available	YES
TCGA-ZG-A8QY	MALE	404	Prostate Adenocarcinoma Acinar Type	Prostate	Alive	T2c	N1	M0	1				Unknown		67	TCGA-ZG-A8QY	A6D467CF-6783-4885-8DE5-95D32E922500	Not Available	Normal (no evidence of prostate cancer) [cM0]	21	-24731	5	Not Applicable	Not Available	5	Not Available	0	34	NO	Not Available	YES	No Evidence of Extraprostatic Extension
TCGA-EJ-A8FP	MALE	299	Prostate Adenocarcinoma, Other Subtype	Prostate	Alive	T2c	N0	M0	1	117		Biochemical evidence of disease	WITH TUMOR		59	TCGA-EJ-A8FP	00F0F7DD-71DE-4E4F-B4B5-DF860324F2E8	YES	Not Available	24	-21769	Not Available	Not Applicable	Not Available	Not Available	117	0	117	Not Available	Not Available	Not Available	Not Available
TCGA-EJ-7789	MALE	1105	Prostate Adenocarcinoma Acinar Type	Prostate	Alive	T1c	N0	M0	0	1105			TUMOR FREE		66	TCGA-EJ-7789	1f4ff2c7-3fbb-46a1-99cf-68d2c33c5175	Not Available	Not Available	6	-24107	Not Available	Not Applicable	Not Available	Not Available	Not Available	0	70	NO	Not Available	NO	Not Available
TCGA-HC-7078	MALE	1985	Prostate Adenocarcinoma Acinar Type	Prostate	Alive	T1c	N0	M0	0	1985			TUMOR FREE		69	TCGA-HC-7078	9f802576-1e98-496c-bda4-4b1dd2e411c8	Not Available	Normal (no evidence of prostate cancer) [cM0]	10	-25402	Not Available	Not Applicable	Not Available	Not Available	Not Available	0	162	NO	No Evidence of Extraprostatic Extension	NO	Not Available
TCGA-HC-7080	MALE	1106	Prostate Adenocarcinoma Acinar Type	Prostate	Alive	T2a	N0	M0	1	894		New Primary Tumor	TUMOR FREE		66	TCGA-HC-7080	fd50ff41-ec9d-4db1-a673-36ba0ca1eac8	NO	Normal (no evidence of prostate cancer) [cM0]	9	-24243	19	Not Applicable	19	Not Available	Not Available	0	104	YES	No Evidence of Extraprostatic Extension	NO	Not Available
TCGA-XK-AAK1	MALE	979	Prostate Adenocarcinoma Acinar Type	Prostate	Alive	T1c	N0	M0	0	979			TUMOR FREE		62	TCGA-XK-AAK1	1BC21D56-299D-40BC-B9C8-C74DB990611E	NO	Normal (no evidence of prostate cancer) [cM0]	15	-22965	-2	Not Applicable	Not Available	Not Available	Not Available	0	614	NO	Not Available	NO	Not Available
TCGA-XJ-A9DX	MALE	973	Prostate Adenocarcinoma Acinar Type	Prostate	Alive	T1c	N1	M1c	1			Biochemical evidence of disease	TUMOR FREE		51	TCGA-XJ-A9DX	84A5D5FC-7350-4846-A1BC-8BFADBCFF8DC	NO	Not Available	21	Not Available	Not Available	Not Applicable	Not Available	Not Available	Not Available	0	790	NO	Not Available	NO	Not Available	TCGA-XJ-A9DX-D61275;TCGA-XJ-A9DX-D66569	9750D4AC-B4F0-4409-9D60-51CA766353E3;696B346D-DAF4-4098-BB42-5F9F3B9714AD	Not Available;Not Available	20;20	Not Available;Not Available	151;151	Casodex;Lupron	Not Applicable;Not Applicable	10;10	Not Available;Not Available	Not Available;Not Available	Not Available;Not Available	Not Available;Not Available	Not Applicable;Not Applicable	Not Available;Not Available	Not Available;Not Available	YES;YES
TCGA-CH-5771	MALE	396	Prostate Adenocarcinoma Acinar Type	Prostate	Alive	T2c	N0	M0	0	396			TUMOR FREE		63	TCGA-CH-5771	3acd8328-76f7-4f43-9660-394b95748c3d	NO	Normal (no evidence of prostate cancer) [cM0]	16	-23101	31	Not Applicable	31	Not Available	Not Available	0	396	YES	No Evidence of Extraprostatic Extension	NO	Not Available
TCGA-VP-A87D	MALE	1853	Prostate Adenocarcinoma Acinar Type	Prostate	Alive	T1c	N1	M0	1	1194		Biochemical evidence of disease	TUMOR FREE		54	TCGA-VP-A87D	AA405B5F-F75D-486A-96F3-1DF7ADD18193	YES	Normal (no evidence of prostate cancer) [cM0]	28	-19818	14	Not Applicable	Not Available	12	1194	0	1853	NO	Not Available	YES	No Evidence of Extraprostatic Extension	TCGA-VP-A87D-D61664;TCGA-VP-A87D-D61668;TCGA-VP-A87D-D61667	A144D529-8C3F-4EA1-93CE-939B46873189;C472A1E0-34A1-4606-954F-D8A4145268DE;CB1EE873-6DC0-40B2-85BC-20DF5C5F2AA2	Not Available;Not Available;Not Available	2;2;2	370;837;837	248;370;248	Docetaxel;Casodex;Lupron	Complete Response;Complete Response;Complete Response	7;7;7	Not Available;Not Available;Not Available	Not Available;Not Available;Not Available	Not Available;Not Available;Not Available	Not Available;Not Available;Not Available	Not Applicable;Not Applicable;Not Applicable	Not Available;Not Available;Not Available	Not Available;Not Available;Not Available	NO;NO;NO
TCGA-G9-6339	MALE	2551	Prostate Adenocarcinoma Acinar Type	Prostate	Alive	T3b	N0	M0	1	1634		Biochemical evidence of disease	TUMOR FREE		58	TCGA-G9-6339	d39d1a49-fcc0-4f2c-9338-df904e7f6a09	NO	Normal (no evidence of prostate cancer) [cM0]	29	-21305	4	Not Applicable	Not Available	Not Available	1634	0	2110	NO	Not Available	NO	Not Available
TCGA-V1-A9OX	MALE	1134	Prostate Adenocarcinoma Acinar Type	Prostate	Alive	T2c	N0	M0	0	1134			Unknown		56	TCGA-V1-A9OX	14C2819B-9AFC-4C89-849F-530E289D55BF	NO	Not Available	23	-20805	Not Available	Not Applicable	Not Available	Not Available	Not Available	Not Available	256	NO	Not Available	NO	Not Available
TCGA-HC-7075	MALE	601	Prostate Adenocarcinoma Acinar Type	Prostate	Alive	T1c		M0	0	601			TUMOR FREE		63	TCGA-HC-7075	5dd69c3e-9a3d-450c-9f10-10b4d6daeeba	Not Available	Not Available	29	Not Available	Not Available	Not Applicable	Not Available	Not Available	Not Available	0	63	Not Available	Not Available	Not Available	Not Available
TCGA-KK-A7B1	MALE	1063	Prostate Adenocarcinoma Acinar Type	Prostate	Alive	T1c	N0	M0	0	1063			Unknown		65	TCGA-KK-A7B1	7315BB0A-96A1-45AB-A704-B084D237CF5C	NO	Not Available	6	-23803	Not Available	Not Applicable	Not Available	52	Not Available	0	1063	NO	Not Available	YES	No Evidence of Extraprostatic Extension
TCGA-KK-A7AP	MALE	196	Prostate Adenocarcinoma Acinar Type	Prostate	Alive	T2b	N1	M0	0	196			Unknown		55	TCGA-KK-A7AP	F4E9A9F9-263C-4CED-A8FB-6CB0FB088983	Not Available	Normal (no evidence of prostate cancer) [cM0]	6	-20403	175	Not Applicable	Not Available	Not Available	Not Available	0	196	NO	Not Available	NO	Not Available
TCGA-EJ-5501	MALE	1365	Prostate Adenocarcinoma Acinar Type	Prostate	Alive	T2b	N0	M0	0	1365			TUMOR FREE		55	TCGA-EJ-5501	8df0c1e8-966c-4f46-ad15-fae9e745a32e	NO	Normal (no evidence of prostate cancer) [cM0]	30	-20409	9	Not Applicable	9	Not Available	Not Available	0	729	YES	No Evidence of Extraprostatic Extension	NO	Not Available
TCGA-HC-7745	MALE	721	Prostate Adenocarcinoma Acinar Type	Prostate	Alive	T3b	N0		0	721			TUMOR FREE		65	TCGA-HC-7745	6641a298-1dbd-445d-a4ab-95ceb98e1427	Not Available	Not Available	11	-24078	Not Available	Not Applicable	Not Available	Not Available	Not Available	0	63	NO	Not Available	NO	Not Available
[truncated: 116 more columns]

## Sheet: BCR state and time
A8_New_Event	A8_New_Event_Time	A8_New_Event_Type	biochemical_recurrence
1			YES
1		Biochemical evidence of disease	Not Available
1			NO
1			Not Available
1		Biochemical evidence of disease	Not Available
1		Biochemical evidence of disease	NO
1			NO
1		Biochemical evidence of disease	NO
1			NO
1		Biochemical evidence of disease	YES
1		Biochemical evidence of disease	NO
1		Biochemical evidence of disease	NO
1			NO
1		Biochemical evidence of disease	YES
1			NO
1		Biochemical evidence of disease	YES
1		Biochemical evidence of disease	NO
1			NO
1			YES
1		Biochemical evidence of disease	NO
1		Biochemical evidence of disease	NO
1			NO
1			NO
1		Biochemical evidence of disease	NO
1			NO
1		Biochemical evidence of disease	NO
1		Biochemical evidence of disease	NO
1			Not Available
1			YES
1			NO
1		Biochemical evidence of disease	YES
1			Not Available
1		Biochemical evidence of disease	NO
1			NO
1		Biochemical evidence of disease	YES
1			Not Available
0	5024		NO
0	4295		NO
0	4264		NO
0	3716		NO
0	3631		NO
0	3502		NO
0	3479		NO
0	3447		NO
0	3440		NO
0	3333		NO
0	3096		NO
0	2870		YES
0	2850		NO
0	2687		NO
0	2684		NO
0	2628		NO
0	2620		NO
0	2572		NO
0	2542		NO
0	2522		NO
0	2505		NO
1	2505	Biochemical evidence of disease	YES
1	2473	New Primary Tumor	NO
0	2465		NO
0	2450		NO
0	2403		NO
0	2347		NO
0	2309		NO
0	2279		NO
1	2233	Locoregional Recurrence	Not Available
0	2198		NO
0	2115		Not Available
0	2107		NO
1	2104	Distant Metastasis	NO
0	2089		NO
0	2079		NO
0	2073		NO
0	2068		NO
0	2066		NO
0	2056		NO
0	2052		NO
0	2048		NO
0	2037		NO
1	2036	Biochemical evidence of disease	NO
0	2028		Not Available
0	2013		NO
0	1985		Not Available
0	1968		NO
0	1965		NO
0	1962		YES
0	1948		NO
0	1947		NO
0	1931		NO
1	1925	Biochemical evidence of disease	YES
0	1915		NO
0	1889		NO
0	1889		NO
0	1887		NO
0	1832		NO
0	1832		NO
0	1829		NO
0	1828		NO
0	1815		NO
0	1778		NO
0	1778		NO
0	1774		NO
0	1770		NO
0	1760		NO
0	1733		NO
0	1726		NO
0	1720		NO
0	1701		NO
0	1696		NO
0	1690		NO
1	1634	Biochemical evidence of disease	NO
0	1623		NO
0	1611		NO
0	1610		NO
0	1576		NO
0	1565		NO
0	1543		NO
0	1542		NO
0	1519		Not Available
0	1517		NO
0	1515		NO
0	1513		NO
1	1506	Biochemical evidence of disease	YES
0	1477		NO
0	1476		NO
1	1476	Distant Metastasis	YES
1	1473	Biochemical evidence of disease	NO
0	1464		NO
0	1461		NO
0	1461		NO
0	1457		NO
0	1449		NO
0	1434		NO
0	1434		NO
1	1423	Biochemical evidence of disease	NO
0	1415		NO
0	1415		NO
0	1408		NO
0	1396		NO
0	1391		NO
1	1384	Biochemical evidence of disease	NO
0	1383		NO
0	1381		NO
0	1378		NO
0	1378		NO
1	1376	Biochemical evidence of disease	YES
0	1373		NO
0	1373		NO
0	1366		NO
0	1365		NO
0	1365		NO
0	1364		NO
0	1363		NO
0	1355		Not Available
1	1342	Biochemical evidence of disease	NO
0	1339		NO
1	1328	Biochemical evidence of disease	YES
0	1306		NO
0	1280		NO
0	1273		NO
0	1272		NO
0	1266		NO
0	1262		NO
0	1260		NO
0	1259		NO
0	1247		NO
0	1237		NO
0	1226		NO
0	1221		Not Available
0	1218		NO
1	1217	Biochemical evidence of disease	NO
0	1215		NO
0	1198		NO
1	1194	Biochemical evidence of disease	YES
0	1185		NO
0	1184		NO
1	1180	Biochemical evidence of disease	Not Available
0	1177		NO
0	1171		NO
0	1167		NO
1	1162	Distant Metastasis	NO
0	1159		Not Available
0	1156		NO
0	1155		NO
0	1150		NO
0	1134		NO
0	1133		NO
0	1127		NO
1	1124	Biochemical evidence of disease	NO
0	1118		NO
0	1108		NO
0	1105		Not Available
0	1103		Not Available
0	1099		NO
0	1096		NO
0	1090		Not Available
1	1088	Biochemical evidence of disease	NO
0	1078		NO
0	1073		NO
0	1070		NO
1	1068	Biochemical evidence of disease	NO
0	1067		NO
0	1063		NO
1	1060	Biochemical evidence of disease	YES
0	1054		YES
1	1022	Biochemical evidence of disease	NO
1	1009	Biochemical evidence of disease	YES
0	1008		NO
1	1006	Locoregional Recurrence	NO
0	1004		NO
0	1001		Not Available
0	994		NO
0	992		NO
1	990	Biochemical evidence of disease	YES
0	987		NO
0	983		NO
0	979		NO
0	979		NO
0	975		NO
0	974		NO
0	972		NO
0	967		NO
0	958		NO
0	943		NO
0	942		NO
0	941		NO
1	941	Biochemical evidence of disease	YES
0	941		NO
1	940	Biochemical evidence of disease	NO
0	939		Not Available
0	938		Not Available
0	930		NO
0	928		NO
1	925	Biochemical evidence of disease	NO
0	924		NO
0	924		NO
0	923		NO
0	922		NO
0	910		NO
0	906		NO
1	894	New Primary Tumor	NO
0	882		NO
0	877		Not Available
0	875		NO
0	873		NO
0	868		Not Available
0	864		NO
0	860		Not Available
0	859		NO
0	857		NO
0	857		NO
0	849		NO
0	847		NO
0	842		Not Available
0	839		NO
0	830		NO
0	827		NO
0	825		NO
0	824		NO
0	822		NO
1	819	Biochemical evidence of disease	YES
0	811		Not Available
0	792		Not Available
0	789		Not Available
0	787		YES
0	782		Not Available
0	781		NO
0	776		NO
0	775		NO
0	771		NO
0	770		NO
0	770		NO
0	769		NO
0	766		NO
0	766		NO
1	766	Biochemical evidence of disease	Not Available
0	765		NO
1	765	Biochemical evidence of disease	YES
0	763		NO
1	752	Biochemical evidence of disease	YES
0	748		NO
0	747		Not Available
0	746		NO
0	742		YES
1	740	Biochemical evidence of disease	YES
0	731		NO
0	731		NO
0	728		NO
0	726		NO
0	724		NO
0	724		Not Available
0	721		Not Available
0	720		NO
0	717		Not Available
0	710		NO
1	708	Biochemical evidence of disease	NO
0	700		NO
0	696		NO
1	692	Biochemical evidence of disease	NO
0	686		NO
0	686		NO
0	685		NO
0	682		Not Available
0	680		Not Available
0	680		NO
0	679		NO
1	679	Biochemical evidence of disease	YES
0	671		NO
0	671		NO
0	668		NO
0	668		NO
0	668		NO
0	666		NO
0	665		NO
1	664	Biochemical evidence of disease	YES
0	663		NO
0	657		NO
1	648	Biochemical evidence of disease	YES
0	643		NO
1	637	Biochemical evidence of disease	YES
0	636		NO
0	628		NO
0	626		NO
1	626	Biochemical evidence of disease	YES
0	621		NO
1	618	Biochemical evidence of disease	NO
0	616		NO
0	615		NO
0	614		NO
0	610		NO
0	607		NO
1	606	Biochemical evidence of disease	NO
0	601		Not Available
0	598		NO
0	595		NO
0	589		Not Available
0	573		NO
0	573		NO
1	559	Biochemical evidence of disease	YES
0	551		NO
1	546	Distant Metastasis	YES
0	546		Not Available
0	543		Not Available
0	540		NO
1	537	Locoregional Recurrence	NO
1	533	Biochemical evidence of disease	YES
0	531		NO
0	530		Not Available
0	526		NO
0	526		NO
0	524		NO
0	524		NO
0	522		Not Available
1	521	Biochemical evidence of disease	NO
0	516		NO
1	512	Biochemical evidence of disease	NO
0	512		NO
0	512		NO
0	508		YES
0	496		NO
0	493		NO
0	486		NO
0	483		NO
0	481		NO
0	476		NO
0	474		NO
0	473		Not Available
0	469		Not Available
0	458		NO
0	451		NO
0	449		NO
0	448		NO
0	442		Not Available
1	442	Biochemical evidence of disease	YES
0	440		Not Available
1	433	New Primary Tumor	NO
0	432		NO
0	427		NO
1	427	New Primary Tumor	NO
1	425	New Primary Tumor	NO
1	423	Distant Metastasis	YES
1	420	Biochemical evidence of disease	Not Available
0	417		NO
0	410		NO
0	405		NO
0	400		NO
0	396		NO
0	396		NO
1	396	New Primary Tumor	NO
0	395		NO
0	393		NO
0	386		NO
0	384		NO
1	380	Locoregional Recurrence	YES
1	380	Biochemical evidence of disease	Not Available
0	378		NO
0	376		NO
0	371		NO
0	370		NO
0	365		NO
1	365	Distant Metastasis	NO
0	355		Not Available
1	353	Locoregional Recurrence	YES
0	352		NO
1	351	Biochemical evidence of disease	NO
0	350		NO
1	344	Biochemical evidence of disease	YES
0	329		NO
1	329	Biochemical evidence of disease	YES
0	328		NO
0	321		NO
0	308		NO
1	307	New Primary Tumor	NO
0	304		NO
1	294	Biochemical evidence of disease	NO
1	292	Biochemical evidence of disease	YES
0	290		Not Available
0	282		NO
0	275		NO
0	273		NO
0	270		NO
0	269		NO
1	265	Locoregional Recurrence	NO
0	263		NO
0	250		NO
0	230		NO
1	216	Biochemical evidence of disease	YES
1	216	Biochemical evidence of disease	NO
1	215	Biochemical evidence of disease	YES
0	213		NO
0	212		NO
0	212		NO
1	207	Biochemical evidence of disease	NO
1	203	Locoregional Recurrence	NO
0	202		NO
1	198	Biochemical evidence of disease	YES
0	197		NO
1	197	Biochemical evidence of disease	YES
1	196	Biochemical evidence of disease	YES
0	196		Not Available
1	193	Biochemical evidence of disease	YES
0	191		NO
0	189		Not Available
0	185		NO
0	183		NO
1	180	Biochemical evidence of disease	YES
0	178		NO
0	173		NO
1	170	Biochemical evidence of disease	YES
1	152	Biochemical evidence of disease	NO
0	150		NO
0	148		YES
0	145		NO
0	138		Not Available
0	134		Not Available
0	132		NO
1	132	Biochemical evidence of disease	YES
0	131		NO
1	131	Biochemical evidence of disease	YES
0	130		Not Available
0	128		NO
1	124	Biochemical evidence of disease	YES
1	117	Biochemical evidence of disease	YES
0	114		NO
0	112		NO
0	112		Not Available
0	106		Not Available
1	105	Biochemical evidence of disease	NO
1	98	Biochemical evidence of disease	NO
0	97		NO
0	94		Not Available
0	91		NO
0	91		NO
0	91		NO
0	91		NO
0	91		NO
0	83		Not Available
1	79	Biochemical evidence of disease	NO
1	75	Biochemical evidence of disease	YES
0	71		Not Available
0	67		Not Available
0	62		NO
0	62		NO
0	61		NO
0	60		NO
1	57	Biochemical evidence of disease	NO
0	54		Not Available
1	51	Biochemical evidence of disease	NO
0	49		Not Available
0	48		Not Available
0	44		Not Available
0	38		Not Available
0	31		NO
0	31		NO
0	31		Not Available
0	31		NO
0	31		NO
0	28		NO
0	27		Not Available
0	23		Not Available

## Sheet: data of 464 patients
A8_New_Event	A8_New_Event_Time	A8_New_Event_Type	biochemical_recurrence
0	23		Not Available
0	27		Not Available
0	28		NO
0	31		NO
0	31		NO
0	31		Not Available
0	31		NO
0	31		NO
0	38		Not Available
0	44		Not Available
0	48		Not Available
0	49		Not Available
1	51	Biochemical evidence of disease	NO
0	54		Not Available
1	57	Biochemical evidence of disease	NO
0	60		NO
0	61		NO
0	62		NO
0	62		NO
0	67		Not Available
0	71		Not Available
1	75	Biochemical evidence of disease	YES
1	79	Biochemical evidence of disease	NO
0	83		Not Available
0	91		NO
0	91		NO
0	91		NO
0	91		NO
0	91		NO
0	94		Not Available
0	97		NO
1	98	Biochemical evidence of disease	NO
1	105	Biochemical evidence of disease	NO
0	106		Not Available
0	112		NO
0	112		Not Available
0	114		NO
1	117	Biochemical evidence of disease	YES
1	124	Biochemical evidence of disease	YES
0	128		NO
0	130		Not Available
0	131		NO
1	131	Biochemical evidence of disease	YES
0	132		NO
1	132	Biochemical evidence of disease	YES
0	134		Not Available
0	138		Not Available
0	145		NO
0	148		YES
0	150		NO
1	152	Biochemical evidence of disease	NO
1	170	Biochemical evidence of disease	YES
0	173		NO
0	178		NO
1	180	Biochemical evidence of disease	YES
0	183		NO
0	185		NO
0	189		Not Available
0	191		NO
1	193	Biochemical evidence of disease	YES
1	196	Biochemical evidence of disease	YES
0	196		Not Available
0	197		NO
1	197	Biochemical evidence of disease	YES
1	198	Biochemical evidence of disease	YES
0	202		NO
1	203	Locoregional Recurrence	NO
1	207	Biochemical evidence of disease	NO
0	212		NO
0	212		NO
0	213		NO
1	215	Biochemical evidence of disease	YES
1	216	Biochemical evidence of disease	YES
1	216	Biochemical evidence of disease	NO
0	230		NO
0	250		NO
0	263		NO
1	265	Locoregional Recurrence	NO
0	269		NO
0	270		NO
0	273		NO
0	275		NO
0	282		NO
0	290		Not Available
1	292	Biochemical evidence of disease	YES
1	294	Biochemical evidence of disease	NO
0	304		NO
1	307	New Primary Tumor	NO
0	308		NO
0	321		NO
0	328		NO
0	329		NO
1	329	Biochemical evidence of disease	YES
1	344	Biochemical evidence of disease	YES
0	350		NO
1	351	Biochemical evidence of disease	NO
0	352		NO
1	353	Locoregional Recurrence	YES
0	355		Not Available
0	365		NO
1	365	Distant Metastasis	NO
0	370		NO
0	371		NO
0	376		NO
0	378		NO
1	380	Locoregional Recurrence	YES
1	380	Biochemical evidence of disease	Not Available
0	384		NO
0	386		NO
0	393		NO
0	395		NO
0	396		NO
0	396		NO
1	396	New Primary Tumor	NO
0	400		NO
0	405		NO
0	410		NO
0	417		NO
1	420	Biochemical evidence of disease	Not Available
1	423	Distant Metastasis	YES
1	425	New Primary Tumor	NO
0	427		NO
1	427	New Primary Tumor	NO
0	432		NO
1	433	New Primary Tumor	NO
0	440		Not Available
0	442		Not Available
1	442	Biochemical evidence of disease	YES
0	448		NO
0	449		NO
0	451		NO
0	458		NO
0	469		Not Available
0	473		Not Available
0	474		NO
0	476		NO
0	481		NO
0	483		NO
0	486		NO
0	493		NO
0	496		NO
0	508		YES
1	512	Biochemical evidence of disease	NO
0	512		NO
0	512		NO
0	516		NO
1	521	Biochemical evidence of disease	NO
0	522		Not Available
0	524		NO
0	524		NO
0	526		NO
0	526		NO
0	530		Not Available
0	531		NO
1	533	Biochemical evidence of disease	YES
1	537	Locoregional Recurrence	NO
0	540		NO
0	543		Not Available
1	546	Distant Metastasis	YES
0	546		Not Available
0	551		NO
1	559	Biochemical evidence of disease	YES
0	573		NO
0	573		NO
0	589		Not Available
0	595		NO
0	598		NO
0	601		Not Available
1	606	Biochemical evidence of disease	NO
0	607		NO
0	610		NO
0	614		NO
0	615		NO
0	616		NO
1	618	Biochemical evidence of disease	NO
0	621		NO
0	626		NO
1	626	Biochemical evidence of disease	YES
0	628		NO
0	636		NO
1	637	Biochemical evidence of disease	YES
0	643		NO
1	648	Biochemical evidence of disease	YES
0	657		NO
0	663		NO
1	664	Biochemical evidence of disease	YES
0	665		NO
0	666		NO
0	668		NO
0	668		NO
0	668		NO
0	671		NO
0	671		NO
0	679		NO
1	679	Biochemical evidence of disease	YES
0	680		Not Available
0	680		NO
0	682		Not Available
0	685		NO
0	686		NO
0	686		NO
1	692	Biochemical evidence of disease	NO
0	696		NO
0	700		NO
1	708	Biochemical evidence of disease	NO
0	710		NO
0	717		Not Available
0	720		NO
0	721		Not Available
0	724		NO
0	724		Not Available
0	726		NO
0	728		NO
0	731		NO
0	731		NO
1	740	Biochemical evidence of disease	YES
0	742		YES
0	746		NO
0	747		Not Available
0	748		NO
1	752	Biochemical evidence of disease	YES
0	763		NO
0	765		NO
1	765	Biochemical evidence of disease	YES
0	766		NO
0	766		NO
1	766	Biochemical evidence of disease	Not Available
0	769		NO
0	770		NO
0	770		NO
0	771		NO
0	775		NO
0	776		NO
0	781		NO
0	782		Not Available
0	787		YES
0	789		Not Available
0	792		Not Available
0	811		Not Available
1	819	Biochemical evidence of disease	YES
0	822		NO
0	824		NO
0	825		NO
0	827		NO
0	830		NO
0	839		NO
0	842		Not Available
0	847		NO
0	849		NO
0	857		NO
0	857		NO
0	859		NO
0	860		Not Available
0	864		NO
0	868		Not Available
0	873		NO
0	875		NO
0	877		Not Available
0	882		NO
1	894	New Primary Tumor	NO
0	906		NO
0	910		NO
0	922		NO
0	923		NO
0	924		NO
0	924		NO
1	925	Biochemical evidence of disease	NO
0	928		NO
0	930		NO
0	938		Not Available
0	939		Not Available
1	940	Biochemical evidence of disease	NO
0	941		NO
1	941	Biochemical evidence of disease	YES
0	941		NO
0	942		NO
0	943		NO
0	958		NO
0	967		NO
0	972		NO
0	974		NO
0	975		NO
0	979		NO
0	979		NO
0	983		NO
0	987		NO
1	990	Biochemical evidence of disease	YES
0	992		NO
0	994		NO
0	1001		Not Available
0	1004		NO
1	1006	Locoregional Recurrence	NO
0	1008		NO
1	1009	Biochemical evidence of disease	YES
1	1022	Biochemical evidence of disease	NO
0	1054		YES
1	1060	Biochemical evidence of disease	YES
0	1063		NO
0	1067		NO
1	1068	Biochemical evidence of disease	NO
0	1070		NO
0	1073		NO
0	1078		NO
1	1088	Biochemical evidence of disease	NO
0	1090		Not Available
0	1096		NO
0	1099		NO
0	1103		Not Available
0	1105		Not Available
0	1108		NO
0	1118		NO
1	1124	Biochemical evidence of disease	NO
0	1127		NO
0	1133		NO
0	1134		NO
0	1150		NO
0	1155		NO
0	1156		NO
0	1159		Not Available
1	1162	Distant Metastasis	NO
0	1167		NO
0	1171		NO
0	1177		NO
1	1180	Biochemical evidence of disease	Not Available
0	1184		NO
0	1185		NO
1	1194	Biochemical evidence of disease	YES
0	1198		NO
0	1215		NO
1	1217	Biochemical evidence of disease	NO
0	1218		NO
0	1221		Not Available
0	1226		NO
0	1237		NO
0	1247		NO
0	1259		NO
0	1260		NO
0	1262		NO
0	1266		NO
0	1272		NO
0	1273		NO
0	1280		NO
0	1306		NO
1	1328	Biochemical evidence of disease	YES
0	1339		NO
1	1342	Biochemical evidence of disease	NO
0	1355		Not Available
0	1363		NO
0	1364		NO
0	1365		NO
0	1365		NO
0	1366		NO
0	1373		NO
0	1373		NO
1	1376	Biochemical evidence of disease	YES
0	1378		NO
0	1378		NO
0	1381		NO
0	1383		NO
1	1384	Biochemical evidence of disease	NO
0	1391		NO
0	1396		NO
0	1408		NO
0	1415		NO
0	1415		NO
1	1423	Biochemical evidence of disease	NO
0	1434		NO
0	1434		NO
0	1449		NO
0	1457		NO
0	1461		NO
0	1461		NO
0	1464		NO
1	1473	Biochemical evidence of disease	NO
0	1476		NO
1	1476	Distant Metastasis	YES
0	1477		NO
1	1506	Biochemical evidence of disease	YES
0	1513		NO
0	1515		NO
0	1517		NO
0	1519		Not Available
0	1542		NO
0	1543		NO
0	1565		NO
0	1576		NO
0	1610		NO
0	1611		NO
0	1623		NO
1	1634	Biochemical evidence of disease	NO
0	1690		NO
0	1696		NO
0	1701		NO
0	1720		NO
0	1726		NO
0	1733		NO
0	1760		NO
0	1770		NO
0	1774		NO
0	1778		NO
0	1778		NO
0	1815		NO
0	1828		NO
0	1829		NO
0	1832		NO
0	1832		NO
0	1887		NO
0	1889		NO
0	1889		NO
0	1915		NO
1	1925	Biochemical evidence of disease	YES
0	1931		NO
0	1947		NO
0	1948		NO
0	1962		YES
0	1965		NO
0	1968		NO
0	1985		Not Available
0	2013		NO
0	2028		Not Available
1	2036	Biochemical evidence of disease	NO
0	2037		NO
0	2048		NO
0	2052		NO
0	2056		NO
0	2066		NO
0	2068		NO
0	2073		NO
0	2079		NO
0	2089		NO
1	2104	Distant Metastasis	NO
0	2107		NO
0	2115		Not Available
0	2198		NO
1	2233	Locoregional Recurrence	Not Available
0	2279		NO
0	2309		NO
0	2347		NO
0	2403		NO
0	2450		NO
0	2465		NO
1	2473	New Primary Tumor	NO
0	2505		NO
1	2505	Biochemical evidence of disease	YES
0	2522		NO
0	2542		NO
0	2572		NO
0	2620		NO
0	2628		NO
0	2684		NO
0	2687		NO
0	2850		NO
0	2870		YES
0	3096		NO
0	3333		NO
0	3440		NO
0	3447		NO
0	3479		NO
0	3502		NO
0	3631		NO
0	3716		NO
0	4264		NO
0	4295		NO
0	5024		NO
